# Supplementary material for: Mutant-Huntingtin Molecular Pathways Elucidate New Targets for Drug Repurposing
Source: Int J Mol Sci. 2023 Nov 27;24(23):16798. doi: 10.3390/ijms242316798 (PMC10706709; doi:10.3390/ijms242316798)
Supplement: Supplementary file 1 [file ijms-24-16798-s001.zip]

Archive with 1 entries (1 files):
- ijms-2682768-supplementary.xlsx
