# Supplementary material for: Mutant-Huntingtin Molecular Pathways Elucidate New Targets for Drug Repurposing
Source: Int J Mol Sci. 2023 Nov 27;24(23):16798. doi: 10.3390/ijms242316798 (PMC10706709; doi:10.3390/ijms242316798)
Supplement: Supplementary file 1 [file ijms-24-16798-s001.zip › ijms-2682768-supplementary.xlsx]

## Sheet: mHTT interactome genes
Table S1. mHTT interactome genes
Gene Symbol	Gene ID	Gene Product
CALM1	ENSG00000198668	calmodulin 1 [Source:HGNC Symbol
HIP1	ENSG00000127946	huntingtin interacting protein 1 [Source:HGNC Symbol
HAP1	ENSG00000173805	huntingtin associated protein 1 [Source:HGNC Symbol
DCTN1	ENSG00000204843	dynactin subunit 1 [Source:HGNC Symbol
PRPF40A	ENSG00000196504	pre-mRNA processing factor 40 homolog A [Source:HGNC Symbol
SETD2	ENSG00000181555	SET domain containing 2, histone lysine methyltransferase [Source:HGNC Symbol
ZDHHC17	ENSG00000186908	zinc finger DHHC-type palmitoyltransferase 17 [Source:HGNC Symbol
HYPK	ENSG00000242028	huntingtin interacting protein K [Source:HGNC Symbol
OPTN	ENSG00000123240	optineurin [Source:HGNC Symbol
SH3GL3	ENSG00000140600	SH3 domain containing GRB2 like 3, endophilin A3 [Source:HGNC Symbol
HTT	ENSG00000197386	huntingtin [Source:HGNC Symbol
TBP	ENSG00000112592	TATA-box binding protein [Source:HGNC Symbol
HSPA8	ENSG00000109971	heat shock protein family A (Hsp70) member 8 [Source:HGNC Symbol
MAP3K10	ENSG00000130758	mitogen-activated protein kinase kinase kinase 10 [Source:HGNC Symbol
TP53	ENSG00000141510	tumor protein p53 [Source:HGNC Symbol
CREBBP	ENSG00000005339	CREB binding protein [Source:HGNC Symbol
TGM2	ENSG00000198959	transglutaminase 2 [Source:HGNC Symbol
SP1	ENSG00000185591	Sp1 transcription factor [Source:HGNC Symbol
TAF4	ENSG00000130699	TATA-box binding protein associated factor 4 [Source:HGNC Symbol
TUBB	ENSG00000196230	tubulin beta class I [Source:HGNC Symbol
AKT1	ENSG00000142208	AKT serine/threonine kinase 1 [Source:HGNC Symbol
GIT1	ENSG00000108262	GIT ArfGAP 1 [Source:HGNC Symbol
DNM1L	ENSG00000087470	dynamin 1 like [Source:HGNC Symbol
DYNC1H1	ENSG00000197102	dynein cytoplasmic 1 heavy chain 1 [Source:HGNC Symbol
PFN1	ENSG00000108518	profilin 1 [Source:HGNC Symbol
AMFR	ENSG00000159461	autocrine motility factor receptor [Source:HGNC Symbol
GAPDH	ENSG00000111640	glyceraldehyde-3-phosphate dehydrogenase [Source:HGNC Symbol
TRAF6	ENSG00000175104	TNF receptor associated factor 6 [Source:HGNC Symbol
HSP90AA1	ENSG00000080824	heat shock protein 90 alpha family class A member 1 [Source:HGNC Symbol
DNAJB2	ENSG00000135924	DnaJ heat shock protein family (Hsp40) member B2 [Source:HGNC Symbol
VCP	ENSG00000165280	valosin containing protein [Source:HGNC Symbol
RASD2	ENSG00000100302	RASD family member 2 [Source:HGNC Symbol
BECN1	ENSG00000126581	beclin 1 [Source:HGNC Symbol
HDAC3	ENSG00000171720	histone deacetylase 3 [Source:HGNC Symbol
DNAJB6	ENSG00000105993	DnaJ heat shock protein family (Hsp40) member B6 [Source:HGNC Symbol
GABARAPL1	ENSG00000139112	GABA type A receptor associated protein like 1 [Source:HGNC Symbol
SQSTM1	ENSG00000161011	sequestosome 1 [Source:HGNC Symbol
BNIP3	ENSG00000176171	BCL2 interacting protein 3 [Source:HGNC Symbol
MAP1LC3A	ENSG00000101460	microtubule associated protein 1 light chain 3 alpha [Source:HGNC Symbol
RHEB	ENSG00000106615	Ras homolog, mTORC1 binding [Source:HGNC Symbol
MTOR	ENSG00000198793	mechanistic target of rapamycin kinase [Source:HGNC Symbol
BAIAP2	ENSG00000175866	BAR/IMD domain containing adaptor protein 2 [Source:HGNC Symbol
ATXN3	ENSG00000066427	ataxin 3 [Source:HGNC Symbol
SNX21	ENSG00000124104	sorting nexin family member 21 [Source:HGNC Symbol
YAP1	ENSG00000137693	Yes1 associated transcriptional regulator [Source:HGNC Symbol
UBQLN2	ENSG00000188021	ubiquilin 2 [Source:HGNC Symbol
RAD23B	ENSG00000119318	RAD23 homolog B, nucleotide excision repair protein [Source:HGNC Symbol
ATF7IP	ENSG00000171681	activating transcription factor 7 interacting protein [Source:HGNC Symbol
UBE2K	ENSG00000078140	ubiquitin conjugating enzyme E2 K [Source:HGNC Symbol
SYMPK	ENSG00000125755	symplekin scaffold protein [Source:HGNC Symbol
AP2A2	ENSG00000183020	adaptor related protein complex 2 subunit alpha 2 [Source:HGNC Symbol
PRPF40B	ENSG00000110844	pre-mRNA processing factor 40 homolog B [Source:HGNC Symbol
MAGEA1	ENSG00000198681	MAGE family member A1 [Source:HGNC Symbol
FICD	ENSG00000198855	FIC domain protein adenylyltransferase [Source:HGNC Symbol
PSMD8	ENSG00000099341	proteasome 26S subunit, non-ATPase 8 [Source:HGNC Symbol
CLTC	ENSG00000141367	clathrin heavy chain [Source:HGNC Symbol
DNAJB1	ENSG00000132002	DnaJ heat shock protein family (Hsp40) member B1 [Source:HGNC Symbol
DNAJA1	ENSG00000086061	DnaJ heat shock protein family (Hsp40) member A1 [Source:HGNC Symbol
HSPA1A	ENSG00000204389	heat shock protein family A (Hsp70) member 1A [Source:HGNC Symbol
SIN3A	ENSG00000169375	SIN3 transcription regulator family member A [Source:HGNC Symbol
CTBP1	ENSG00000159692	C-terminal binding protein 1 [Source:HGNC Symbol
NCOR1	ENSG00000141027	nuclear receptor corepressor 1 [Source:HGNC Symbol
ZDHHC14	ENSG00000175048	zinc finger DHHC-type palmitoyltransferase 14 [Source:HGNC Symbol
ITPR1	ENSG00000150995	inositol 1,4,5-trisphosphate receptor type 1 [Source:HGNC Symbol
DNALI1	ENSG00000163879	dynein axonemal light intermediate chain 1 [Source:HGNC Symbol
TCERG1	ENSG00000113649	transcription elongation regulator 1 [Source:HGNC Symbol
PFN2	ENSG00000070087	profilin 2 [Source:HGNC Symbol
PSMB9	ENSG00000240065	proteasome 20S subunit beta 9 [Source:HGNC Symbol
CTSD	ENSG00000117984	cathepsin D [Source:HGNC Symbol
TPR	ENSG00000047410	translocated promoter region, nuclear basket protein [Source:HGNC Symbol
CACNA1B	ENSG00000148408	calcium voltage-gated channel subunit alpha1 B [Source:HGNC Symbol
GPRASP2	ENSG00000158301	G protein-coupled receptor associated sorting protein 2 [Source:HGNC Symbol
BCAP31	ENSG00000185825	B cell receptor associated protein 31 [Source:HGNC Symbol
EPB41L1	ENSG00000088367	erythrocyte membrane protein band 4.1 like 1 [Source:HGNC Symbol
GFAP	ENSG00000131095	glial fibrillary acidic protein [Source:HGNC Symbol
HNRNPC	ENSG00000092199	heterogeneous nuclear ribonucleoprotein C [Source:HGNC Symbol
SRP9	ENSG00000143742	signal recognition particle 9 [Source:HGNC Symbol
STIP1	ENSG00000168439	stress induced phosphoprotein 1 [Source:HGNC Symbol
CCT8	ENSG00000156261	chaperonin containing TCP1 subunit 8 [Source:HGNC Symbol
CCT6A	ENSG00000146731	chaperonin containing TCP1 subunit 6A [Source:HGNC Symbol
SLC25A12	ENSG00000115840	solute carrier family 25 member 12 [Source:HGNC Symbol
VDAC1	ENSG00000213585	voltage dependent anion channel 1 [Source:HGNC Symbol
VDAC2	ENSG00000165637	voltage dependent anion channel 2 [Source:HGNC Symbol
VDAC3	ENSG00000078668	voltage dependent anion channel 3 [Source:HGNC Symbol
YWHAB	ENSG00000166913	tyrosine 3-monooxygenase/tryptophan 5-monooxygenase activation protein beta [Source:HGNC Symbol
DIRAS2	ENSG00000165023	DIRAS family GTPase 2 [Source:HGNC Symbol
DPYSL2	ENSG00000092964	dihydropyrimidinase like 2 [Source:HGNC Symbol
GNB1	ENSG00000078369	G protein subunit beta 1 [Source:HGNC Symbol
GNB2	ENSG00000172354	G protein subunit beta 2 [Source:HGNC Symbol
GNAO1	ENSG00000087258	G protein subunit alpha o1 [Source:HGNC Symbol
GNAZ	ENSG00000128266	G protein subunit alpha z [Source:HGNC Symbol
LANCL1	ENSG00000115365	LanC like glutathione S-transferase 1 [Source:HGNC Symbol
NPTN	ENSG00000156642	neuroplastin [Source:HGNC Symbol
PHB2	ENSG00000215021	prohibitin 2 [Source:HGNC Symbol
RAC1	ENSG00000136238	Rac family small GTPase 1 [Source:HGNC Symbol
CNTN1	ENSG00000018236	contactin 1 [Source:HGNC Symbol
GPM6A	ENSG00000150625	glycoprotein M6A [Source:HGNC Symbol
NTM	ENSG00000182667	neurotrimin [Source:HGNC Symbol
OPCML	ENSG00000183715	opioid binding protein/cell adhesion molecule like [Source:HGNC Symbol
FBN2	ENSG00000138829	fibrillin 2 [Source:HGNC Symbol
SIRPA	ENSG00000198053	signal regulatory protein alpha [Source:HGNC Symbol
CNP	ENSG00000173786	2',3'-cyclic nucleotide 3' phosphodiesterase [Source:HGNC Symbol
PLP1	ENSG00000123560	proteolipid protein 1 [Source:HGNC Symbol
SLC6A1	ENSG00000157103	solute carrier family 6 member 1 [Source:HGNC Symbol
SNAP25	ENSG00000132639	synaptosome associated protein 25 [Source:HGNC Symbol
STX1A	ENSG00000106089	syntaxin 1A [Source:HGNC Symbol
STX1B	ENSG00000099365	syntaxin 1B [Source:HGNC Symbol
SYP	ENSG00000102003	synaptophysin [Source:HGNC Symbol
SYT2	ENSG00000143858	synaptotagmin 2 [Source:HGNC Symbol
ALDOC	ENSG00000109107	aldolase, fructose-bisphosphate C [Source:HGNC Symbol
ASPH	ENSG00000198363	aspartate beta-hydroxylase [Source:HGNC Symbol
MT-CO2	ENSG00000198712	mitochondrially encoded cytochrome c oxidase II [Source:HGNC Symbol
MT-CO3	ENSG00000198938	mitochondrially encoded cytochrome c oxidase III [Source:HGNC Symbol
COX5A	ENSG00000178741	cytochrome c oxidase subunit 5A [Source:HGNC Symbol
COX5B	ENSG00000135940	cytochrome c oxidase subunit 5B [Source:HGNC Symbol
COX6C	ENSG00000164919	cytochrome c oxidase subunit 6C [Source:HGNC Symbol
COX6A1	ENSG00000111775	cytochrome c oxidase subunit 6A1 [Source:HGNC Symbol
CYC1	ENSG00000179091	cytochrome c1 [Source:HGNC Symbol
ENO1	ENSG00000074800	enolase 1 [Source:HGNC Symbol
LDHB	ENSG00000111716	lactate dehydrogenase B [Source:HGNC Symbol
NDUFA13	ENSG00000186010	NADH:ubiquinone oxidoreductase subunit A13 [Source:HGNC Symbol
NDUFB9	ENSG00000147684	NADH:ubiquinone oxidoreductase subunit B9 [Source:HGNC Symbol
NDUFB10	ENSG00000140990	NADH:ubiquinone oxidoreductase subunit B10 [Source:HGNC Symbol
NDUFS5	ENSG00000168653	NADH:ubiquinone oxidoreductase subunit S5 [Source:HGNC Symbol
NDUFS1	ENSG00000023228	NADH:ubiquinone oxidoreductase core subunit S1 [Source:HGNC Symbol
NDUFV1	ENSG00000167792	NADH:ubiquinone oxidoreductase core subunit V1 [Source:HGNC Symbol
NDUFA9	ENSG00000139180	NADH:ubiquinone oxidoreductase subunit A9 [Source:HGNC Symbol
NDUFS3	ENSG00000213619	NADH:ubiquinone oxidoreductase core subunit S3 [Source:HGNC Symbol
PRNP	ENSG00000171867	prion protein [Source:HGNC Symbol
TPP1	ENSG00000166340	tripeptidyl peptidase 1 [Source:HGNC Symbol
UQCRH	ENSG00000173660	ubiquinol-cytochrome c reductase hinge protein [Source:HGNC Symbol
UQCRC1	ENSG00000010256	ubiquinol-cytochrome c reductase core protein 1 [Source:HGNC Symbol
UQCRC2	ENSG00000140740	ubiquinol-cytochrome c reductase core protein 2 [Source:HGNC Symbol
DDB1	ENSG00000167986	damage specific DNA binding protein 1 [Source:HGNC Symbol
NDUFS2	ENSG00000158864	NADH:ubiquinone oxidoreductase core subunit S2 [Source:HGNC Symbol
AMPD1	ENSG00000116748	adenosine monophosphate deaminase 1 [Source:HGNC Symbol
STXBP1	ENSG00000136854	syntaxin binding protein 1 [Source:HGNC Symbol
SYT1	ENSG00000067715	synaptotagmin 1 [Source:HGNC Symbol
JPH2	ENSG00000149596	junctophilin 2 [Source:HGNC Symbol
REST	ENSG00000084093	RE1 silencing transcription factor [Source:HGNC Symbol
RILP	ENSG00000167705	Rab interacting lysosomal protein [Source:HGNC Symbol
ROCK1	ENSG00000067900	Rho associated coiled-coil containing protein kinase 1 [Source:HGNC Symbol
CDK5	ENSG00000164885	cyclin dependent kinase 5 [Source:HGNC Symbol
NR1H3	ENSG00000025434	nuclear receptor subfamily 1 group H member 3 [Source:HGNC Symbol
PPARG	ENSG00000132170	peroxisome proliferator activated receptor gamma [Source:HGNC Symbol
VDR	ENSG00000111424	vitamin D receptor [Source:HGNC Symbol
THRA	ENSG00000126351	thyroid hormone receptor alpha [Source:HGNC Symbol
NRBF2	ENSG00000148572	nuclear receptor binding factor 2 [Source:HGNC Symbol
BAG3	ENSG00000151929	BAG cochaperone 3 [Source:HGNC Symbol
HSPB8	ENSG00000152137	heat shock protein family B (small) member 8 [Source:HGNC Symbol
BDNF	ENSG00000176697	brain derived neurotrophic factor [Source:HGNC Symbol
NAA10	ENSG00000102030	N-alpha-acetyltransferase 10, NatA catalytic subunit [Source:HGNC Symbol
MAP1LC3A	ENSG00000101460	microtubule associated protein 1 light chain 3 alpha [Source:HGNC Symbol
SQSTM1	ENSG00000161011	sequestosome 1 [Source:HGNC Symbol
PIN1	ENSG00000127445	peptidylprolyl cis/trans isomerase, NIMA-interacting 1 [Source:HGNC Symbol
APBB1	ENSG00000166313	amyloid beta precursor protein binding family B member 1 [Source:HGNC Symbol
ZDHHC13	ENSG00000177054	zinc finger DHHC-type palmitoyltransferase 13 [Source:HGNC Symbol
TFAP2A	ENSG00000137203	transcription factor AP-2 alpha [Source:HGNC Symbol
BCL2	ENSG00000171791	BCL2 apoptosis regulator [Source:HGNC Symbol
BNIP3L	ENSG00000104765	BCL2 interacting protein 3 like [Source:HGNC Symbol
TIMM23	ENSG00000265354	translocase of inner mitochondrial membrane 23 [Source:HGNC Symbol
THOC2	ENSG00000125676	THO complex subunit 2 [Source:HGNC Symbol
BAG2	ENSG00000112208	BAG cochaperone 2 [Source:HGNC Symbol
HSPB1	ENSG00000106211	heat shock protein family B (small) member 1 [Source:HGNC Symbol
RBM25	ENSG00000119707	RNA binding motif protein 25 [Source:HGNC Symbol
RPL13	ENSG00000167526	ribosomal protein L13 [Source:HGNC Symbol
ST13	ENSG00000100380	ST13 Hsp70 interacting protein [Source:HGNC Symbol
UBC	ENSG00000150991	ubiquitin C [Source:HGNC Symbol
ACLY	ENSG00000131473	ATP citrate lyase [Source:HGNC Symbol
ACTA1	ENSG00000143632	actin alpha 1, skeletal muscle [Source:HGNC Symbol
ACTBL2	ENSG00000169067	actin beta like 2 [Source:HGNC Symbol
ACTG1	ENSG00000184009	actin gamma 1 [Source:HGNC Symbol
ACTR3	ENSG00000115091	actin related protein 3 [Source:HGNC Symbol
ALDOA	ENSG00000149925	aldolase, fructose-bisphosphate A [Source:HGNC Symbol
AP2B1	ENSG00000006125	adaptor related protein complex 2 subunit beta 1 [Source:HGNC Symbol
ATXN2L	ENSG00000168488	ataxin 2 like [Source:HGNC Symbol
BAG6	ENSG00000204463	BAG cochaperone 6 [Source:HGNC Symbol
CAD	ENSG00000084774	carbamoyl-phosphate synthetase 2, aspartate transcarbamylase, and dihydroorotase [Source:HGNC Symbol
CARM1	ENSG00000142453	coactivator associated arginine methyltransferase 1 [Source:HGNC Symbol
CETN2	ENSG00000147400	centrin 2 [Source:HGNC Symbol
CNOT10	ENSG00000182973	CCR4-NOT transcription complex subunit 10 [Source:HGNC Symbol
CNOT2	ENSG00000111596	CCR4-NOT transcription complex subunit 2 [Source:HGNC Symbol
CNOT3	ENSG00000088038	CCR4-NOT transcription complex subunit 3 [Source:HGNC Symbol
CNOT7	ENSG00000198791	CCR4-NOT transcription complex subunit 7 [Source:HGNC Symbol
CNOT8	ENSG00000155508	CCR4-NOT transcription complex subunit 8 [Source:HGNC Symbol
COMMD1	ENSG00000173163	copper metabolism domain containing 1 [Source:HGNC Symbol
COMMD3	ENSG00000148444	COMM domain containing 3 [Source:HGNC Symbol
COMMD4	ENSG00000140365	COMM domain containing 4 [Source:HGNC Symbol
COPS3	ENSG00000141030	COP9 signalosome subunit 3 [Source:HGNC Symbol
CSNK2A1	ENSG00000101266	casein kinase 2 alpha 1 [Source:HGNC Symbol
DHX30	ENSG00000132153	DExH-box helicase 30 [Source:HGNC Symbol
DNAJA2	ENSG00000069345	DnaJ heat shock protein family (Hsp40) member A2 [Source:HGNC Symbol
DYNLL1	ENSG00000088986	dynein light chain LC8-type 1 [Source:HGNC Symbol
EEF1B2	ENSG00000114942	eukaryotic translation elongation factor 1 beta 2 [Source:HGNC Symbol
EEF1D	ENSG00000104529	eukaryotic translation elongation factor 1 delta [Source:HGNC Symbol
EEF1G	ENSG00000254772	eukaryotic translation elongation factor 1 gamma [Source:HGNC Symbol
EIF3B	ENSG00000106263	eukaryotic translation initiation factor 3 subunit B [Source:HGNC Symbol
EIF3G	ENSG00000130811	eukaryotic translation initiation factor 3 subunit G [Source:HGNC Symbol
EIF3I	ENSG00000084623	eukaryotic translation initiation factor 3 subunit I [Source:HGNC Symbol
EIF4E2	ENSG00000135930	eukaryotic translation initiation factor 4E family member 2 [Source:HGNC Symbol
EPPK1	ENSG00000261150	epiplakin 1 [Source:HGNC Symbol
FASN	ENSG00000169710	fatty acid synthase [Source:HGNC Symbol
FLOT1	ENSG00000137312	flotillin 1 [Source:HGNC Symbol
G3BP1	ENSG00000145907	G3BP stress granule assembly factor 1 [Source:HGNC Symbol
GEMIN7	ENSG00000142252	gem nuclear organelle associated protein 7 [Source:HGNC Symbol
GLB1	ENSG00000170266	galactosidase beta 1 [Source:HGNC Symbol
HAUS2	ENSG00000137814	HAUS augmin like complex subunit 2 [Source:HGNC Symbol
HAUS3	ENSG00000214367	HAUS augmin like complex subunit 3 [Source:HGNC Symbol
HAUS4	ENSG00000092036	HAUS augmin like complex subunit 4 [Source:HGNC Symbol
HAUS5	ENSG00000249115	HAUS augmin like complex subunit 5 [Source:HGNC Symbol
LAMTOR5	ENSG00000134248	late endosomal/lysosomal adaptor, MAPK and MTOR activator 5 [Source:HGNC Symbol
HGS	ENSG00000185359	hepatocyte growth factor-regulated tyrosine kinase substrate [Source:HGNC Symbol
HNRNPM	ENSG00000099783	heterogeneous nuclear ribonucleoprotein M [Source:HGNC Symbol
HSPA1A	ENSG00000204389	heat shock protein family A (Hsp70) member 1A [Source:HGNC Symbol
HSPB11	ENSG00000081870	intraflagellar transport 25 [Source:HGNC Symbol
IMMT	ENSG00000132305	inner membrane mitochondrial protein [Source:HGNC Symbol
IPO4	ENSG00000196497	importin 4 [Source:HGNC Symbol
IPO7	ENSG00000205339	importin 7 [Source:HGNC Symbol
IPO9	ENSG00000198700	importin 9 [Source:HGNC Symbol
KDM1A	ENSG00000004487	lysine demethylase 1A [Source:HGNC Symbol
KDM5B	ENSG00000117139	lysine demethylase 5B [Source:HGNC Symbol
KPNB1	ENSG00000108424	karyopherin subunit beta 1 [Source:HGNC Symbol
LSM12	ENSG00000161654	LSM12 homolog [Source:HGNC Symbol
LSM5	ENSG00000106355	LSM5 homolog, U6 small nuclear RNA and mRNA degradation associated [Source:HGNC Symbol
MATR3	ENSG00000280987	matrin 3 [Source:NCBI gene (formerly Entrezgene)
NEFL	ENSG00000277586	neurofilament light chain [Source:HGNC Symbol
NEFM	ENSG00000104722	neurofilament medium chain [Source:HGNC Symbol
NRBP1	ENSG00000115216	nuclear receptor binding protein 1 [Source:HGNC Symbol
OGT	ENSG00000147162	O-linked N-acetylglucosamine (GlcNAc) transferase [Source:HGNC Symbol
PABPC1	ENSG00000070756	poly(A) binding protein cytoplasmic 1 [Source:HGNC Symbol
PABPC4	ENSG00000090621	poly(A) binding protein cytoplasmic 4 [Source:HGNC Symbol
PLEC	ENSG00000178209	plectin [Source:HGNC Symbol
POLR1C	ENSG00000171453	RNA polymerase I and III subunit C [Source:HGNC Symbol
POLR2H	ENSG00000163882	RNA polymerase II, I and III subunit H [Source:HGNC Symbol
CTSA	ENSG00000064601	cathepsin A [Source:HGNC Symbol
PPIH	ENSG00000171960	peptidylprolyl isomerase H [Source:HGNC Symbol
PPP1CA	ENSG00000172531	protein phosphatase 1 catalytic subunit alpha [Source:HGNC Symbol
PPP1R10	ENSG00000204569	protein phosphatase 1 regulatory subunit 10 [Source:HGNC Symbol
PPP6C	ENSG00000119414	protein phosphatase 6 catalytic subunit [Source:HGNC Symbol
PRRC1	ENSG00000164244	proline rich coiled-coil 1 [Source:HGNC Symbol
PSMA4	ENSG00000041357	proteasome 20S subunit alpha 4 [Source:HGNC Symbol
PSMA5	ENSG00000143106	proteasome 20S subunit alpha 5 [Source:HGNC Symbol
PSMA6	ENSG00000100902	proteasome 20S subunit alpha 6 [Source:HGNC Symbol
PSMA7	ENSG00000101182	proteasome 20S subunit alpha 7 [Source:HGNC Symbol
PSMB1	ENSG00000008018	proteasome 20S subunit beta 1 [Source:HGNC Symbol
PSMB2	ENSG00000126067	proteasome 20S subunit beta 2 [Source:HGNC Symbol
PSMD1	ENSG00000173692	proteasome 26S subunit, non-ATPase 1 [Source:HGNC Symbol
PSMD13	ENSG00000185627	proteasome 26S subunit, non-ATPase 13 [Source:HGNC Symbol
PSMD14	ENSG00000115233	proteasome 26S subunit, non-ATPase 14 [Source:HGNC Symbol
PSMD2	ENSG00000175166	proteasome 26S subunit ubiquitin receptor, non-ATPase 2 [Source:HGNC Symbol
PSMD6	ENSG00000163636	proteasome 26S subunit, non-ATPase 6 [Source:HGNC Symbol
PSMD7	ENSG00000103035	proteasome 26S subunit, non-ATPase 7 [Source:HGNC Symbol
RAE1	ENSG00000101146	ribonucleic acid export 1 [Source:HGNC Symbol
RANBP1	ENSG00000099901	RAN binding protein 1 [Source:HGNC Symbol
RANGAP1	ENSG00000100401	Ran GTPase activating protein 1 [Source:HGNC Symbol
RUVBL1	ENSG00000175792	RuvB like AAA ATPase 1 [Source:HGNC Symbol
SEC13	ENSG00000157020	SEC13 homolog, nuclear pore and COPII coat complex component [Source:HGNC Symbol
SKP1	ENSG00000113558	S-phase kinase associated protein 1 [Source:HGNC Symbol
STRAP	ENSG00000023734	serine/threonine kinase receptor associated protein [Source:HGNC Symbol
SUMO2	ENSG00000188612	small ubiquitin like modifier 2 [Source:HGNC Symbol
UBL4A	ENSG00000102178	ubiquitin like 4A [Source:HGNC Symbol
UFD1L	ENSG00000070010	ubiquitin recognition factor in ER associated degradation 1 [Source:HGNC Symbol
VIM	ENSG00000026025	vimentin [Source:HGNC Symbol
VPS28	ENSG00000160948	VPS28 subunit of ESCRT-I [Source:HGNC Symbol
WDR45	ENSG00000196998	WD repeat domain 45 [Source:HGNC Symbol
WDR61	None	None
DCAF7	ENSG00000136485	DDB1 and CUL4 associated factor 7 [Source:HGNC Symbol
WDR82	ENSG00000164091	WD repeat domain 82 [Source:HGNC Symbol
CCT5	ENSG00000150753	chaperonin containing TCP1 subunit 5 [Source:HGNC Symbol
ATG14	ENSG00000126775	autophagy related 14 [Source:HGNC Symbol
PIK3C3	ENSG00000078142	phosphatidylinositol 3-kinase catalytic subunit type 3 [Source:HGNC Symbol
MAP1S	ENSG00000130479	microtubule associated protein 1S [Source:HGNC Symbol
HDAC4	ENSG00000068024	histone deacetylase 4 [Source:HGNC Symbol
ENC1	ENSG00000171617	ectodermal-neural cortex 1 [Source:HGNC Symbol
HERPUD2	ENSG00000122557	HERPUD family member 2 [Source:HGNC Symbol
MMP14	ENSG00000157227	matrix metallopeptidase 14 [Source:HGNC Symbol
TIMP1	ENSG00000102265	TIMP metallopeptidase inhibitor 1 [Source:HGNC Symbol
MMP3	ENSG00000149968	matrix metallopeptidase 3 [Source:HGNC Symbol
CCT2	ENSG00000166226	chaperonin containing TCP1 subunit 2 [Source:HGNC Symbol
PRMT6	ENSG00000198890	protein arginine methyltransferase 6 [Source:HGNC Symbol
KMO	ENSG00000117009	kynurenine 3-monooxygenase [Source:HGNC Symbol
JPH1	ENSG00000104369	junctophilin 1 [Source:HGNC Symbol
STIM1	ENSG00000167323	stromal interaction molecule 1 [Source:HGNC Symbol
TFEB	ENSG00000112561	transcription factor EB [Source:HGNC Symbol
ACTB	ENSG00000075624	actin beta [Source:HGNC Symbol
ACTR2	ENSG00000138071	actin related protein 2 [Source:HGNC Symbol
CASP3	ENSG00000164305	caspase 3 [Source:HGNC Symbol
DLG4	ENSG00000132535	discs large MAGUK scaffold protein 4 [Source:HGNC Symbol
DYNC1I1	ENSG00000158560	dynein cytoplasmic 1 intermediate chain 1 [Source:HGNC Symbol
DYNC1I2	ENSG00000077380	dynein cytoplasmic 1 intermediate chain 2 [Source:HGNC Symbol
FOS	ENSG00000170345	Fos proto-oncogene, AP-1 transcription factor subunit [Source:HGNC Symbol
GRIK2	ENSG00000164418	glutamate ionotropic receptor kainate type subunit 2 [Source:HGNC Symbol
GRIN1	ENSG00000176884	glutamate ionotropic receptor NMDA type subunit 1 [Source:HGNC Symbol
GRIN2A	ENSG00000183454	glutamate ionotropic receptor NMDA type subunit 2A [Source:HGNC Symbol
GRIN2B	ENSG00000273079	glutamate ionotropic receptor NMDA type subunit 2B [Source:HGNC Symbol
PACSIN1	ENSG00000124507	protein kinase C and casein kinase substrate in neurons 1 [Source:HGNC Symbol
ACTA2	ENSG00000107796	actin alpha 2, smooth muscle [Source:HGNC Symbol
ACTC1	ENSG00000159251	actin alpha cardiac muscle 1 [Source:HGNC Symbol
ACTG2	ENSG00000163017	actin gamma 2, smooth muscle [Source:HGNC Symbol
AKT2	ENSG00000105221	AKT serine/threonine kinase 2 [Source:HGNC Symbol
AKT3	ENSG00000117020	AKT serine/threonine kinase 3 [Source:HGNC Symbol
AP2A1	ENSG00000196961	adaptor related protein complex 2 subunit alpha 1 [Source:HGNC Symbol
APAF1	ENSG00000120868	apoptotic peptidase activating factor 1 [Source:HGNC Symbol
ARF1	ENSG00000143761	ADP ribosylation factor 1 [Source:HGNC Symbol
ARF3	ENSG00000134287	ADP ribosylation factor 3 [Source:HGNC Symbol
ARF4	ENSG00000168374	ADP ribosylation factor 4 [Source:HGNC Symbol
ARF5	ENSG00000004059	ADP ribosylation factor 5 [Source:HGNC Symbol
ARF6	ENSG00000165527	ADP ribosylation factor 6 [Source:HGNC Symbol
ARFIP2	ENSG00000132254	ADP ribosylation factor interacting protein 2 [Source:HGNC Symbol
ARL1	ENSG00000120805	ADP ribosylation factor like GTPase 1 [Source:HGNC Symbol
ARL4A	ENSG00000122644	ADP ribosylation factor like GTPase 4A [Source:HGNC Symbol
ARL4C	ENSG00000188042	ADP ribosylation factor like GTPase 4C [Source:HGNC Symbol
ARL4D	ENSG00000175906	ADP ribosylation factor like GTPase 4D [Source:HGNC Symbol
ARPC1A	ENSG00000241685	actin related protein 2/3 complex subunit 1A [Source:HGNC Symbol
ARPC1B	ENSG00000130429	actin related protein 2/3 complex subunit 1B [Source:HGNC Symbol
ARPC5	ENSG00000162704	actin related protein 2/3 complex subunit 5 [Source:HGNC Symbol
ARPC5L	ENSG00000136950	actin related protein 2/3 complex subunit 5 like [Source:HGNC Symbol
CAPN1	ENSG00000014216	calpain 1 [Source:HGNC Symbol
CAPN10	ENSG00000142330	calpain 10 [Source:HGNC Symbol
CAPN11	ENSG00000137225	calpain 11 [Source:HGNC Symbol
CAPN12	ENSG00000182472	calpain 12 [Source:HGNC Symbol
CAPN2	ENSG00000162909	calpain 2 [Source:HGNC Symbol
CAPN3	ENSG00000092529	calpain 3 [Source:HGNC Symbol
CAPN5	ENSG00000149260	calpain 5 [Source:HGNC Symbol
CAPN6	ENSG00000077274	calpain 6 [Source:HGNC Symbol
CAPN7	ENSG00000131375	calpain 7 [Source:HGNC Symbol
CAPN9	ENSG00000135773	calpain 9 [Source:HGNC Symbol
CAPNS1	ENSG00000126247	calpain small subunit 1 [Source:HGNC Symbol
CAPNS2	ENSG00000256812	calpain small subunit 2 [Source:HGNC Symbol
CASP8	ENSG00000064012	caspase 8 [Source:HGNC Symbol
CLTB	ENSG00000175416	clathrin light chain B [Source:HGNC Symbol
DNAH3	ENSG00000158486	dynein axonemal heavy chain 3 [Source:HGNC Symbol
DNAH5	ENSG00000039139	dynein axonemal heavy chain 5 [Source:HGNC Symbol
DNAH7	ENSG00000118997	dynein axonemal heavy chain 7 [Source:HGNC Symbol
DNAH8	ENSG00000124721	dynein axonemal heavy chain 8 [Source:HGNC Symbol
DNAI2	ENSG00000171595	dynein axonemal intermediate chain 2 [Source:HGNC Symbol
DNAL4	ENSG00000100246	dynein axonemal light chain 4 [Source:HGNC Symbol
DYNC1LI1	ENSG00000144635	dynein cytoplasmic 1 light intermediate chain 1 [Source:HGNC Symbol
DYNC1LI2	ENSG00000135720	dynein cytoplasmic 1 light intermediate chain 2 [Source:HGNC Symbol
DYNC2H1	ENSG00000187240	dynein cytoplasmic 2 heavy chain 1 [Source:HGNC Symbol
DYNLL2	ENSG00000264364	dynein light chain LC8-type 2 [Source:HGNC Symbol
EP300	ENSG00000100393	E1A binding protein p300 [Source:HGNC Symbol
GRIK1	ENSG00000171189	glutamate ionotropic receptor kainate type subunit 1 [Source:HGNC Symbol
GRIK3	ENSG00000163873	glutamate ionotropic receptor kainate type subunit 3 [Source:HGNC Symbol
GRIK4	ENSG00000149403	glutamate ionotropic receptor kainate type subunit 4 [Source:HGNC Symbol
GRIK5	ENSG00000105737	glutamate ionotropic receptor kainate type subunit 5 [Source:HGNC Symbol
GRIN2C	ENSG00000161509	glutamate ionotropic receptor NMDA type subunit 2C [Source:HGNC Symbol
GRIN2D	ENSG00000105464	glutamate ionotropic receptor NMDA type subunit 2D [Source:HGNC Symbol
GRIN3A	ENSG00000198785	glutamate ionotropic receptor NMDA type subunit 3A [Source:HGNC Symbol
HIP1R	ENSG00000130787	huntingtin interacting protein 1 related [Source:HGNC Symbol
IFT57	ENSG00000114446	intraflagellar transport 57 [Source:HGNC Symbol
JUN	ENSG00000177606	Jun proto-oncogene, AP-1 transcription factor subunit [Source:HGNC Symbol
KALRN	ENSG00000160145	kalirin RhoGEF kinase [Source:HGNC Symbol
MAP2K4	ENSG00000065559	mitogen-activated protein kinase kinase 4 [Source:HGNC Symbol
MAP2K7	ENSG00000076984	mitogen-activated protein kinase kinase 7 [Source:HGNC Symbol
MAPK9	ENSG00000050748	mitogen-activated protein kinase 9 [Source:HGNC Symbol
RAB8A	ENSG00000167461	RAB8A, member RAS oncogene family [Source:HGNC Symbol
RAC2	ENSG00000128340	Rac family small GTPase 2 [Source:HGNC Symbol
RHOG	ENSG00000177105	ras homolog family member G [Source:HGNC Symbol
RHOJ	ENSG00000126785	ras homolog family member J [Source:HGNC Symbol
RHOQ	ENSG00000119729	ras homolog family member Q [Source:HGNC Symbol
SYNJ1	ENSG00000159082	synaptojanin 1 [Source:HGNC Symbol
TP63	ENSG00000073282	tumor protein p63 [Source:HGNC Symbol
TP73	ENSG00000078900	tumor protein p73 [Source:HGNC Symbol
TUBB1	ENSG00000101162	tubulin beta 1 class VI [Source:HGNC Symbol
TUBB2A	ENSG00000137267	tubulin beta 2A class IIa [Source:HGNC Symbol
TUBB2B	ENSG00000137285	tubulin beta 2B class IIb [Source:HGNC Symbol
TUBB3	ENSG00000258947	tubulin beta 3 class III [Source:HGNC Symbol
TUBB4A	ENSG00000104833	tubulin beta 4A class IVa [Source:HGNC Symbol
TUBB4B	ENSG00000188229	tubulin beta 4B class IVb [Source:HGNC Symbol
TUBB6	ENSG00000176014	tubulin beta 6 class V [Source:HGNC Symbol
TUBB8	ENSG00000261456	tubulin beta 8 class VIII [Source:HGNC Symbol
WASL	ENSG00000106299	WASP like actin nucleation promoting factor [Source:HGNC Symbol
F8A1	ENSG00000288722	coagulation factor VIII associated 1 [Source:HGNC Symbol
CAPZB	ENSG00000077549	capping actin protein of muscle Z-line subunit beta [Source:HGNC Symbol
RPL7	ENSG00000147604	ribosomal protein L7 [Source:HGNC Symbol
PIK3R1	ENSG00000145675	phosphoinositide-3-kinase regulatory subunit 1 [Source:HGNC Symbol
NSF	ENSG00000073969	N-ethylmaleimide sensitive factor, vesicle fusing ATPase [Source:HGNC Symbol
RPS6	ENSG00000137154	ribosomal protein S6 [Source:HGNC Symbol
HMGB1	ENSG00000189403	high mobility group box 1 [Source:HGNC Symbol
AGO2	ENSG00000123908	argonaute RISC catalytic component 2 [Source:HGNC Symbol
MYL6	ENSG00000092841	myosin light chain 6 [Source:HGNC Symbol
NFKB1	ENSG00000109320	nuclear factor kappa B subunit 1 [Source:HGNC Symbol
YWHAQ	ENSG00000134308	tyrosine 3-monooxygenase/tryptophan 5-monooxygenase activation protein theta [Source:HGNC Symbol
ACTN1	ENSG00000072110	actinin alpha 1 [Source:HGNC Symbol
PSMC5	ENSG00000087191	proteasome 26S subunit, ATPase 5 [Source:HGNC Symbol
ATP6V0D1	ENSG00000159720	ATPase H+ transporting V0 subunit d1 [Source:HGNC Symbol
RPS27A	ENSG00000143947	ribosomal protein S27a [Source:HGNC Symbol
POLR2A	ENSG00000181222	RNA polymerase II subunit A [Source:HGNC Symbol
CASP6	ENSG00000138794	caspase 6 [Source:HGNC Symbol
ATP1A1	ENSG00000163399	ATPase Na+/K+ transporting subunit alpha 1 [Source:HGNC Symbol
DBN1	ENSG00000113758	drebrin 1 [Source:HGNC Symbol
IQSEC1	ENSG00000144711	IQ motif and Sec7 domain ArfGEF 1 [Source:HGNC Symbol
RCN2	ENSG00000117906	reticulocalbin 2 [Source:HGNC Symbol
FUS	ENSG00000089280	FUS RNA binding protein [Source:HGNC Symbol
TARDBP	ENSG00000120948	TAR DNA binding protein [Source:HGNC Symbol
TMOD2	ENSG00000128872	tropomodulin 2 [Source:HGNC Symbol
GJA1	ENSG00000152661	gap junction protein alpha 1 [Source:HGNC Symbol
GRB2	ENSG00000177885	growth factor receptor bound protein 2 [Source:HGNC Symbol
KIF5A	ENSG00000155980	kinesin family member 5A [Source:HGNC Symbol
SREBF2	ENSG00000198911	sterol regulatory element binding transcription factor 2 [Source:HGNC Symbol
LSAMP	ENSG00000185565	limbic system associated membrane protein [Source:HGNC Symbol
NLK	ENSG00000087095	nemo like kinase [Source:HGNC Symbol
TJP1	ENSG00000104067	tight junction protein 1 [Source:HGNC Symbol
GPRASP2	ENSG00000158301	G protein-coupled receptor associated sorting protein 2 [Source:HGNC Symbol
H3C1	ENSG00000275714	H3 clustered histone 1 [Source:HGNC Symbol
ULK1	ENSG00000177169	unc-51 like autophagy activating kinase 1 [Source:HGNC Symbol
CHUK	ENSG00000213341	component of inhibitor of nuclear factor kappa B kinase complex [Source:HGNC Symbol
SETDB1	ENSG00000143379	SET domain bifurcated histone lysine methyltransferase 1 [Source:HGNC Symbol
RB1CC1	ENSG00000023287	RB1 inducible coiled-coil 1 [Source:HGNC Symbol
CAV1	ENSG00000105974	caveolin 1 [Source:HGNC Symbol
RAB11A	ENSG00000103769	RAB11A, member RAS oncogene family [Source:HGNC Symbol
MBD4	ENSG00000129071	methyl-CpG binding domain 4, DNA glycosylase [Source:HGNC Symbol
MYRF	ENSG00000124920	myelin regulatory factor [Source:HGNC Symbol
CORO2B	ENSG00000103647	coronin 2B [Source:HGNC Symbol
MAGEB6	ENSG00000176746	MAGE family member B6 [Source:HGNC Symbol
ZMAT2	ENSG00000146007	zinc finger matrin-type 2 [Source:HGNC Symbol
MRFAP1L1	ENSG00000178988	Morf4 family associated protein 1 like 1 [Source:HGNC Symbol
FMNL3	ENSG00000161791	formin like 3 [Source:HGNC Symbol
ACTR3B	ENSG00000133627	actin related protein 3B [Source:HGNC Symbol
PARD3	ENSG00000148498	par-3 family cell polarity regulator [Source:HGNC Symbol
ACTN2	ENSG00000077522	actinin alpha 2 [Source:HGNC Symbol
GOLPH3L	ENSG00000143457	golgi phosphoprotein 3 like [Source:HGNC Symbol
ERCC6L	ENSG00000186871	ERCC excision repair 6 like, spindle assembly checkpoint helicase [Source:HGNC Symbol
EVL	ENSG00000196405	Enah/Vasp-like [Source:HGNC Symbol
UBQLN1	ENSG00000135018	ubiquilin 1 [Source:HGNC Symbol
TMOD3	ENSG00000138594	tropomodulin 3 [Source:HGNC Symbol
ALDH1L1	ENSG00000144908	aldehyde dehydrogenase 1 family member L1 [Source:HGNC Symbol
PPM1B	ENSG00000138032	protein phosphatase, Mg2+/Mn2+ dependent 1B [Source:HGNC Symbol
MAPT	ENSG00000186868	microtubule associated protein tau [Source:HGNC Symbol
GRIA2	ENSG00000120251	glutamate ionotropic receptor AMPA type subunit 2 [Source:HGNC Symbol
NBR1	ENSG00000188554	NBR1 autophagy cargo receptor [Source:HGNC Symbol
LIG3	ENSG00000005156	DNA ligase 3 [Source:HGNC Symbol
RASA1	ENSG00000145715	RAS p21 protein activator 1 [Source:HGNC Symbol
NUMA1	ENSG00000137497	nuclear mitotic apparatus protein 1 [Source:HGNC Symbol
PMCH	ENSG00000183395	pro-melanin concentrating hormone [Source:HGNC Symbol
PPARD	ENSG00000112033	peroxisome proliferator activated receptor delta [Source:HGNC Symbol
IKBKB	ENSG00000104365	inhibitor of nuclear factor kappa B kinase subunit beta [Source:HGNC Symbol
FMR1	ENSG00000102081	fragile X messenger ribonucleoprotein 1 [Source:HGNC Symbol
TMOD1	ENSG00000136842	tropomodulin 1 [Source:HGNC Symbol
PAK2	ENSG00000180370	p21 (RAC1) activated kinase 2 [Source:HGNC Symbol
GPSM2	ENSG00000121957	G protein signaling modulator 2 [Source:HGNC Symbol
TBK1	ENSG00000183735	TANK binding kinase 1 [Source:HGNC Symbol
ADAM10	ENSG00000137845	ADAM metallopeptidase domain 10 [Source:HGNC Symbol
PARD6A	ENSG00000102981	par-6 family cell polarity regulator alpha [Source:HGNC Symbol
PRKN	ENSG00000185345	parkin RBR E3 ubiquitin protein ligase [Source:HGNC Symbol
DISC1	ENSG00000162946	DISC1 scaffold protein [Source:HGNC Symbol
PAK1	ENSG00000149269	p21 (RAC1) activated kinase 1 [Source:HGNC Symbol
VCL	ENSG00000035403	vinculin [Source:HGNC Symbol
MEF2C	ENSG00000081189	myocyte enhancer factor 2C [Source:HGNC Symbol
XAGE3	ENSG00000171402	X antigen family member 3 [Source:HGNC Symbol
DNAJB8	ENSG00000179407	DnaJ heat shock protein family (Hsp40) member B8 [Source:HGNC Symbol
HMGB2	ENSG00000164104	high mobility group box 2 [Source:HGNC Symbol
GRM1	ENSG00000152822	glutamate metabotropic receptor 1 [Source:HGNC Symbol
LAMP1	ENSG00000185896	lysosomal associated membrane protein 1 [Source:HGNC Symbol
LAMP2	ENSG00000005893	lysosomal associated membrane protein 2 [Source:HGNC Symbol
MBD1	ENSG00000141644	methyl-CpG binding domain protein 1 [Source:HGNC Symbol
SYVN1	ENSG00000162298	synoviolin 1 [Source:HGNC Symbol
MAP1LC3B	ENSG00000140941	microtubule associated protein 1 light chain 3 beta [Source:HGNC Symbol
BCL11B	ENSG00000127152	BCL11 transcription factor B [Source:HGNC Symbol
SORCS2	ENSG00000184985	sortilin related VPS10 domain containing receptor 2 [Source:HGNC Symbol
HSPB7	ENSG00000173641	heat shock protein family B (small) member 7 [Source:HGNC Symbol
PDE4B	ENSG00000184588	phosphodiesterase 4B [Source:HGNC Symbol
AKAP8L	ENSG00000011243	A-kinase anchoring protein 8 like [Source:HGNC Symbol
HSPA4	ENSG00000170606	heat shock protein family A (Hsp70) member 4 [Source:HGNC Symbol
PSMB7	ENSG00000136930	proteasome 20S subunit beta 7 [Source:HGNC Symbol
FTL	ENSG00000087086	ferritin light chain [Source:HGNC Symbol
ATG13	ENSG00000175224	autophagy related 13 [Source:HGNC Symbol
ATG5	ENSG00000057663	autophagy related 5 [Source:HGNC Symbol
CASP7	ENSG00000165806	caspase 7 [Source:HGNC Symbol
USP14	ENSG00000101557	ubiquitin specific peptidase 14 [Source:HGNC Symbol
SNCA	ENSG00000145335	synuclein alpha [Source:HGNC Symbol
EGFR	ENSG00000146648	epidermal growth factor receptor [Source:HGNC Symbol
DRD2	ENSG00000149295	dopamine receptor D2 [Source:HGNC Symbol
PRKCI	ENSG00000163558	protein kinase C iota [Source:HGNC Symbol
CASP2	ENSG00000106144	caspase 2 [Source:HGNC Symbol
SIGMAR1	ENSG00000147955	sigma non-opioid intracellular receptor 1 [Source:HGNC Symbol
HMG20A	ENSG00000140382	high mobility group 20A [Source:HGNC Symbol
PPM1A	ENSG00000100614	protein phosphatase, Mg2+/Mn2+ dependent 1A [Source:HGNC Symbol
UBD	ENSG00000213886	ubiquitin D [Source:HGNC Symbol
CALB2	ENSG00000172137	calbindin 2 [Source:HGNC Symbol
PNKP	ENSG00000039650	polynucleotide kinase 3'-phosphatase [Source:HGNC Symbol
STK38	ENSG00000112079	serine/threonine kinase 38 [Source:HGNC Symbol
WDR47	ENSG00000085433	WD repeat domain 47 [Source:HGNC Symbol
WDFY3	ENSG00000163625	WD repeat and FYVE domain containing 3 [Source:HGNC Symbol
PSME4	ENSG00000068878	proteasome activator subunit 4 [Source:HGNC Symbol
HEY2	ENSG00000135547	hes related family bHLH transcription factor with YRPW motif 2 [Source:HGNC Symbol
AXIN1	ENSG00000103126	axin 1 [Source:HGNC Symbol
USP8	ENSG00000138592	ubiquitin specific peptidase 8 [Source:HGNC Symbol

## Sheet: mHTT interactome-processes
Table S2. Molecular pathways of mHTT interactome
Cellular responses to stimuli						Programmed Cell Death				Signal Transduction										Vesicle-mediated transport				Gene expression (Transcription)								Autophagy
Cellular responses to stress						Apoptosis				Beta-catenin independent WNT signaling				Signaling by Rho GTPases, Miro GTPases and RHOBTB3		Intracellular signaling by second messengers		MAPK family signaling cascades		Membrane Trafficking				RNA Polymerase II Transcription
Cellular response to hypoxia		Cellular response to chemical stress		Cellular response to heat stress		Apoptotic execution phase		Intrinsic Pathway for Apoptosis		PCP/CE pathway		Degradation of beta-catenin by the destruction complex		Signaling by Rho GTPases		PIP3 activates AKT signaling		MAPK6/MAPK4 signaling		Translocation of SLC2A4 (GLUT4) to the plasma membrane		Clathrin-mediated endocytosis		Transcriptional regulation by RUNX2		Transcriptional regulation by RUNX1		ranscriptional regulation by RUNX3		Transcriptional Regulation by TP53		Mitophagy	Aggrephagy	Pexophagy	Active MTORC1 binds the ULK1 complex	p-AMPK:AMP phosphorylates Raptor in the MTORC1 complex	Rheb in the MTORC1 complex hydrolyses GTP
Oxygen-dependent proline hydroxylation of Hypoxia-inducible Factor Alpha						Apoptotic cleavage of cellular proteins		Activation of BH3-only proteins						RHO GTPase Effectors										Regulation of RUNX2 expression and activity		RUNX1 regulates transcription of genes involved in differentiation of HSCs		Regulation of RUNX3 expression and activity
process	gene	process	gene	process	gene	process	gene	process	gene	process	gene	process	gene	process	gene	process	gene	process	gene	process	gene	process	gene	process	gene	process	gene	process	gene		gene	gene	gene	gene	gene	gene	gene
Proteasome proteolyzes ub-HIF-alpha	UBC*	26S proteasome degrades Ub-NFE2L2,ub UBXN7 is degraded by the 26S proteasome	PSMA6		EP300	Caspase mediated cleavage of BAP31,Translocation of active caspase-8 to the mitochondrial membrane,Caspase-mediated cleavage of plectin-1,Caspase mediated cleavage of vimentin at IDVD (259)	CASP8		DYNLL2		PARD6A	Expression of AXIN1 gene,Degradation of ubiquitinated beta catenin by the proteasome,Multi-ubiquitination of phospho-beta-catenin by RBX1:SCF(beta-TrCP1),Association of beta-catenin with the RBX1:SCF(beta-TrCP1) ubiquitin ligase,Dissociation of beta-catenin from Axin and association of beta catenin ,Phosphorylation of APC component of the destruction complex,Association of beta-catenin with the d…	AXIN1		GRB2	PIP3 recruits AKT to the membrane,AKT binds PDPK1,PDPK1 phosphorylates AKT at T308,AKT translocates to the nucleus,AKT phosphorylates MKRN1	AKT3		RPS27A		ACTG1	Initial binding of AP-2 and clathrin to PI(4,5)P2		WWP1 polyubiquitinates RUNX2	UBC	RUNX1:CBFB:KMT2A binds SPI1 (PU.1) gene	H3C1	MDM2 polyubiquitinates RUNX3	UBC		TP53	UBC	UBC	UBC	MTOR	MTOR	MTOR
	PSMA6	26S proteasome degrades Ub-NFE2L3,ub UBXN7 is degraded by the 26S proteasome,Ub,pS335,S338,T NFE2L2 is degraded	PSMA7	HSF1-mediated gene expression,SIRT1 binds to HSF1,HSP40s activate intrinsic ATPase activity of HSP70s in the cytosol,HSP110s exchange ATP for ADP on HSP70s:ADP,Hikeshi binds HSP70s:ATP,NPC transports Hikeshi:HSP70s:ATP from cytosol to nucleoplasm,HSP40s activate intrinsic ATPase activity of HSP70s in the nucleoplasm	HSPA8	Caspase mediated cleavage of APC,Caspase mediated cleavage of C-IAP1,Caspase 3-mediated cleavage of PKC delta,Caspase-mediated cleavage of PKC theta,Caspase-mediated cleavage of Acinus,Caspase-mediated cleavage of Rock-1,Caspase-mediated cleavage of farnesyltransferase/geranyl- geranyltransferas,Caspase-mediated cleavage of Etk,Caspase-mediated cleavage of MASK,Caspase-mediated cleavage of MST3,C…	CASP3	Sequestration of BAD protein by 14-3-3,Activation of BAD by calcineurin	YWHAQ		PSMA6		CTBP1	Association of profilin with monomeric actin,RAC1:GTP:FMNL1 binds profilin:G-actin,SRGAP2 binds RAC1:GTP:FMNL1:profilin:G-actin,SRGAP2 stimulates RAC1 GTP-ase activity and ends FMNL1-mediated elongati,CDC42:GTP:FMNL2 binds Profilin:G-actin,Activated FMNL3 binds G-actin,Profilin:G-actin binds MKL1,RHOA:GTP:DIAPH1 binds EVL and sequesters profilin:G-actin from MKL1	ACTG1	PI3K phosphorylates PIP2 to PIP3	EGFR		KALRN		ACTB		AP2A2		RPS27A	KMT2A trimethylates nucleosomes at the SPI1 gene locus producing H3K4Me3	H3C1		RPS27A		MTOR	CSNK2A1	HSP90AA1		RHEB	RHEB	RHEB
	PSMA5	Ubiquitinated NFE2L2 is extracted from CRL3 complex for degradation,UBXN7 binds VCP hexamer:UBF1:NPLOC4,UBXN7:UBF1:NPLOC4:VCP hexamer binds NFE2L2:CRL3 complex	VCP	HSF1-mediated gene expression	HSP90AA1	Caspase-mediated cleavage of FADK 1,Caspase-mediated cleavage of MST3,Caspase-7 translocates to the nucleus,Caspase-mediated cleavage of claspin,Caspase-mediated cleavage of vimentin at DSVD (85),Caspase-mediated cleavage of GAS2	CASP7	Sequestration of BAD protein by 14-3-3,Activation of BAD by calcineurin	YWHAB		PSMD2		SKP1	Association of profilin with monomeric actin,RAC1:GTP:FMNL1 binds profilin:G-actin,SRGAP2 binds RAC1:GTP:FMNL1:profilin:G-actin,SRGAP2 stimulates RAC1 GTP-ase activity and ends FMNL1-mediated elongati,CDC42:GTP:FMNL2 binds Profilin:G-actin,Activated FMNL3 binds G-actin,Profilin:G-actin binds MKL1,RHOA:GTP:DIAPH1 binds EVL and sequesters profilin:G-actin from MKL1	ACTB	RAC1,RAC2,RHOG activate PI3K,PI3K phosphorylates PIP2 to PIP3	PIK3R1		PAK2		CALM1		AP2A1	Proteasome degrades polyubiquitinated RUNX2	UBC	SPI1 (PU.1) gene transcription is stimulated by RUNX1:CBFB:KMT2A	H3C1	Polyubiquitinated RUNX3 is degraded by the proteasome	PSMB2		COX6C		VCP
	PSMA4	NFE2L2 translocates from cytosol to nucleoplasm	AKT3	HSP40s activate intrinsic ATPase activity of HSP70s in the cytosol,HSP110s exchange ATP for ADP on HSP70s:ADP,Hikeshi binds HSP70s:ATP,NPC transports Hikeshi:HSP70s:ATP from cytosol to nucleoplasm,HSP40s activate intrinsic ATPase activity of HSP70s in the nucleoplasm	HSPA4	Caspase-mediated cleavage of vimentin at DSVD (85),Caspase mediated cleavage of vimentin at IDVD (259),Caspase-mediated cleavage of vimentin at TNLD (429)	VIM	BAD displaces tBID from BCL-2 sequestration	BCL2		PSMA5		PSMA6		ARPC5		CHUK		PAK1		RAC1		AP2B1		PSMA6	RUNX1 binds YAP1	YAP1		PSMB9		COX5A		TUBB6
	PSMB9	NFE2L2 translocates from cytosol to nucleoplasm	AKT2		CREBBP	Caspase-mediated cleavage of Tau	MAPT		TP73		PSMD13		PSMD2		ARPC1B		RHEB		RAC1		AKT2		CLTC		PSMA5	The complex of RUNX1 and YAP1 binds the ITCH gene promoter	YAP1		PSMB7		APAF1		TUBB2A
	PSMB7	NFE2L2 translocates from cytosol to nucleoplasm	AKT1		HSPA1A	Caspase-mediated cleavage of Rock-1	ROCK1		AKT3		PSMA4		PSMA5		CIT		PPARG		AGO2		YWHAQ		CLTB		PSMA4	ITCH gene expression is stimulated by RUNX1 and YAP1	YAP1		PSMA4		CDK5		TUBB4B
	PSMB2	NFE2L2 binds CREBBP,EP300; CREBBP, EP300 acetylates NFE2L2; p14ARF binds NFE2L2:CREBBP, EP300	CREBBP		DNAJB1		PLEC		AKT2		PSMD1		PSMD13		MYL6		JUN		JUN		YWHAB	FCHo proteins bind nascent clathrin-coated pit	AP2A2		PSMB9	ABL1 phosphorylates YAP1	YAP1		PSMA6		FOS		TUBB1
	PSMB1	BTRC binds p-S344, 347 NFE2L2,NFE2L2 is ubiquitinated by BTRC:SKP1:CUL1:RBX1,Ub,pS335,S338,T NFE2L2 is degraded	SKP1		MTOR		CASP6		AKT1		PSMD14		PSMA4		DLG4		KDM1A		PSMA6		AKT1		AP2A1		PSMB7				PSMA7				TUBB3
	PSMA7		GSR		HSPB8		TJP1		DYNLL1		PSMC5		PSMD1		KDM1A		HDAC3		PSMD2		TUBB6		AP2B1		PSMB2	TP73 tetramer translocates to the nucleus	TP73		PSMB1				TUBB2B
	RPS27A	CK2 phosphorylates NFE2L2	CSNK2A1		VCP		BCAP31		TP53		PSMB9		PSMD14		CALM1	PIP3 recruits AKT to the membrane,AKT binds PDPK1,PDPK1 phosphorylates AKT at T308,AKT translocates to the nucleus,AKT phosphorylates MKRN1	AKT1		PSMA5		TUBB2A		CLTC		PSMB1	YAP1 binds TP73	YAP1		PSMA5				TUBB4A
	PSMD2		PRDX5		DNAJB6				TP63		PSME4		PSMC5	Kinetochore capture of astral microtubules is positively regulated by CDC42:G	TUBB6	NEDD4, WWP2, CHIP and XIAP polyubiquitinate PTEN,MKRN1 polyubiquitinates PTEN,RNF146 polyubiquitinates PARylated PTEN,USP13 and OTUD3 deubiquitinate PTEN,TRIM27 polyubiquitinates PTEN	UBC		PSMD13		TUBB4B		CLTB		PSMA7		TP73		UBC				VIM
	PSMD13		HDAC3		NUP98						PSMB7		PSMB9		TUBB2A	NEDD4, WWP2, CHIP and XIAP polyubiquitinate PTEN,MKRN1 polyubiquitinates PTEN,RNF146 polyubiquitinates PARylated PTEN,Proteasome degrades polyubiquitinated PTEN,USP13 and OTUD3 deubiquitinate PTEN,TRIM27 polyubiquitinates PTEN	RPS27A		PSMA4		TUBB1	Recruitment of AP-2 complex and clathrin	AP2A2		RPS27A	ITCH polyubiquitinates TP73	TP73		PSMD14
	PSMD1		COX5B		SEH1L						PSMD8		PSME4		TUBB4B	Casein kinase II phosphorylates PTEN	CSNK2A1		PSMD1		TUBB3		AP2A1		PSMD2		UBC		PSMD13
	PSMD14	26S proteasome degrades Ub-NFE2L2,ub UBXN7 is degraded by the 26S proteasome	PSMD2		SEC13						PSMB2		PSMB7		TUBB3	Proteasome degrades polyubiquitinated PTEN	PSMA6		PSMD14		TUBB2B		AP2B1		PSMD13		RPS27A		PSMD6
	PSMC5		PSMA5		TPR						PSMD7		PSMD8		TUBB2B	Proteasome degrades polyubiquitinated PTEN	PSMD2		PSMC5		TUBB4A		CLTC		PSMD1	26S proteasome degrades TP73 polyubiquitinated by ITCH	TP73		PSMD8
	PSME4		PSMD13		RAE1						PSMD6		PSMB2		TUBB4A	Proteasome degrades polyubiquitinated PTEN	PSMA5		PSMB9		RAB8A		CLTB		PSMD14		UBC		PSMC5
	PSMD8		PSMA4		NUP58						PSMB1		PSMD7		PAK2	Proteasome degrades polyubiquitinated PTEN	PSMD13		PSME4		RAB11A		ARF6		PSMC5		RPS27A		PSMD7
	PSMD7		PSMD1		BAG2						PSMA7		PSMD6	Association of profilin with monomeric actin,RAC1:GTP:FMNL1 binds profilin:G-actin,SRGAP2 binds RAC1:GTP:FMNL1:profilin:G-actin,SRGAP2 stimulates RAC1 GTP-ase activity and ends FMNL1-mediated elongati,CDC42:GTP:FMNL2 binds Profilin:G-actin,Activated FMNL3 binds G-actin,Profilin:G-actin binds MKL1,RHOA:GTP:DIAPH1 binds EVL and sequesters profilin:G-actin from MKL1	PFN2	Proteasome degrades polyubiquitinated PTEN	PSMA4		PSMB7		RHOQ	AAK1 phosphorylates AP-2 mu subunit at T156	AP2A2		PSME4		PSMD2		PSMD2
	PSMD6		PSMD14		BAG3						UBC		PSMB1	CDC42:GTP recruits DIAPH2-2 to kinetochores,AURKB phosphorylates DIAPH2-2 at kinetochores	RANGAP1	Proteasome degrades polyubiquitinated PTEN	PSMD1		PSMD8		TUBB8		AP2A1		PSMD8		PSMD13		PSMD1
			PSMC5		ST13						RPS27A		PSMA7		PIN1	Proteasome degrades polyubiquitinated PTEN	PSMD14		PSMB2				AP2B1		PSMD7		PSMD1		RPS27A
			PSMB9								AP2A2		UBC		RAC2	Proteasome degrades polyubiquitinated PTEN	PSMC5		PSMD7				CLTC		PSMD6		PSMD14	SMURFs ubiquitinate RUNX3	UBC
			PSME4								AP2A1		RPS27A		RAC1	Proteasome degrades polyubiquitinated PTEN	PSMB9		PSMD6				CLTB	FBXW7 binds RUNX2 and GSK3B	SKP1		PSMC5		RPS27A
			PSMB7								AP2B1					Proteasome degrades polyubiquitinated PTEN	PSME4		PSMB1			CLASP proteins and cargo are recruited to the nascent clathrin-coated pit	AP2A1	FBXW7 polyubiquitinates RUNX2	SKP1		PSME4
			PSMD8								CLTB					Proteasome degrades polyubiquitinated PTEN	PSMB7		PSMA7				AP2B1		UBC		PSMD8
			PSMB2								CLTC					Proteasome degrades polyubiquitinated PTEN	PSMD8		DNAJB1				EGFR		RPS27A		PSMD7
			PSMD7							ppDVL recruits RAC	RAC2					Proteasome degrades polyubiquitinated PTEN	PSMB2	p-S MAPKAPK5 phosphorylates HSPB1	HSPB1				CLTC		RBX1		PSMD6
			PSMD6							ppDVL recruits RAC	RAC1					Proteasome degrades polyubiquitinated PTEN	PSMD7						GRB2		CUL1
			PSMB1							DAAM1 recruits PFN1	PFN1					Proteasome degrades polyubiquitinated PTEN	PSMD6						HGS		UBB
		KEAP1:NEDD8-CUL3:RBX1 complex ubiquitinates NFE2L2,26S proteasome degrades Ub-NFE2L2,MUL1 ubiquitinates UBXN7,ub UBXN7 is degraded by the 26S proteasome,KEAP1:CUL3:RBX1 ubiquitinates p-S349 SQSTM1 oligomer,CUL3:RBX1 ubiquitinates KEAP1	UBC													Proteasome degrades polyubiquitinated PTEN	PSMB1						SH3GL3		UBA52
			RPS27A													Proteasome degrades polyubiquitinated PTEN	PSMA7						UBC		GSK3B
		NFE2L2 binds KEAP1:NEDD8-CUL3:RBX1,SQSTM1 oligomerizes,SQSTM1 oligomer is phosphorylated,p-S349 SQSTM1 oligomer binds KEAP1:CUL3:RBX1,KEAP1:CUL3:RBX1 ubiquitinates p-S349 SQSTM1 oligomer,SESN1,SESN1 bind SQSTM1,CUL3:RBX1 ubiquitinates KEAP1 and KEAP1,MAP1LC3B binds KEAP1 and SQSTM1,RBX1:CUL3 dissociates from forming autophagosome,HBV X protein binds SQSTM1 oligomer	SQSTM1														TRAF6						RPS27A		FBXW7
*Genes of mHTT interactome, for which approved drugs are found, are marked yellow.		MAP1LC3B binds KEAP1 and SQSTM1,RBX1:CUL3 dissociates from forming autophagosome	MAP1LC3B														GRB2						SYT2	Proteasome degrades polyubiquitinated RUNX2	SKP1
			EP300														RAC2						SYT1		UBC
			CARM1														RAC1						CLTB		PSMA6
			NCOR1														RHOG					Clathrin recruits PIK3C2A	AP2A2		PSMA5
			SIN3A														MTOR						AP2A1		PSMA4
			COX6C														TP53						AP2B1		PSMB9
			COX6A1														LAMTOR5						EGFR		PSMB7
			COX5A														REST						CLTC		PSMB2
																	AGO2						GRB2		PSMB1
																							HGS		PSMA7
																							SH3GL3		RPS27A
																							UBC		PSMD2
																							RPS27A		PSMD13
																							SYT2		PSMD1
																							SYT1		PSMD14
																							CLTB		PSMC5
																						Clathrin-associated PIK3C2A phosphorylates PI(4)P to PI(3,4)P2	AP2A2		PSMD8
																							AP2A1		PSMD7
																							AP2B1		PSMD6
																							EGFR	STUB1 polyubiquitinates RUNX2	UBC
																							CLTC		RPS27A
																							GRB2	SMURF1 polyubiquitinates RUNX2	UBC
																							HGS		RPS27A
																							SH3GL3	Proteasome degrades PolyUb-RUNX2	UBC
																							UBC		PSMA6
																							RPS27A		PSMA5
																							SYT2		PSMA4
																							SYT1		PSMB9
																							CLTB		PSMB7
																						F- and N- BAR domain proteins bind the clathrin-coated pit	AP2A2		PSMB2
																							AP2A1		PSMB1
																							AP2B1		PSMA7
																							EGFR		RPS27A
																							CLTC		PSMD2
																							GRB2		PSMD13
																							HGS		PSMD1
																							SH3GL3		PSMD14
																							UBC		PSMC5
																							RPS27A		PSME4
																							SYT2		PSMD8
																							SYT1		PSMD7
																							PACSIN1		PSMD6
																							CLTB	SCF(SKP2) complex binds RUNX2	SKP1
																						SNX9 recruits components of the actin polymerizing machinery	AP2A2	SCF(SKP2) polyubiquitinates RUNX2	SKP1
																							AP2A1		UBC
																							AP2B1		RPS27A
																							EGFR	26S proteasome degrades PolyUb-RUNX2	RPS27A
																							CLTC		PSMA6
																							GRB2		PSMA5
																							HGS		PSMA4
																							SH3GL3		PSMB9
																							UBC		PSMB7
																							RPS27A		PSMB2
																							SYT2		PSMB1
																							SYT1		PSMA7
																							WASL		PSMD13
																							ACTB		PSMD1
																							ACTG1		PSMD14
																							PACSIN1		PSMC5
																							ARPC1A		PSMD8
																							ARPC5		PSMD7
																							ACTR2		PSMD6
																							ACTR3
																							HIP1R
																							HIP1
																							CLTB
																						BAR domain proteins recruit dynamin	AP2A2
																							AP2A1
																							AP2B1
																							EGFR
																							CLTC
																							GRB2
																							HGS
																							SH3GL3
																							UBC
																							RPS27A
																							SYT2
																							SYT1
																							WASL
																							ACTB
																							ACTG1
																							PACSIN1
																							ARPC1A
																							ARPC5
																							ACTR2
																							ACTR3
																							HIP1R
																							HIP1
																							CLTB
																							AP2A2
																						Endophilins recruit synaptojanins to the clathrin-coated pit	AP2A1
																							AP2B1
																							EGFR
																							CLTC
																							GRB2
																							HGS
																							SH3GL3
																							UBC
																							RPS27A
																							SYT2
																							SYT1
																							WASL
																							SYNJ1
																							ACTB
																							ACTG1
																							PACSIN1
																							ARPC1A
																							ARPC5
																							ACTR2
																							ACTR3
																							HIP1R
																							HIP1
																							CLTB
																							AP2A2
																						SYNJ hydrolyze PI(4,5)P2 to PI(4)P	AP2A1
																							AP2B1
																							EGFR
																							CLTC
																							GRB2
																							HGS
																							SH3GL3
																							UBC
																							RPS27A
																							SYT2
																							SYT1
																							WASL
																							SYNJ1
																							ACTB
																							ACTG1
																							PACSIN1
																							ARPC1A
																							ARPC5
																							ACTR2
																							ACTR3
																							HIP1R
																							HIP1
																							CLTB
																						Dynamin-mediated GTP hydrolysis promotes vesicle scission	AP2A2
																							AP2A1
																							AP2B1
																							EGFR
																							CLTC
																							GRB2
																							HGS
																							SH3GL3
																							UBC
																							RPS27A
																							SYT2
																							SYT1
																							WASL
																							SYNJ1
																							ACTB
																							ACTG1
																							PACSIN1
																							ARPC1A
																							ARPC5
																							ACTR2
																							ACTR3
																							HIP1R
																							HIP1
																							CLTB
																						Clathrin recruits auxilins to the clathrin-coated vesicle	AP2A2
																							AP2A1
																							AP2B1
																							EGFR
																							CLTC
																							GRB2
																							HGS
																							SH3GL3
																							UBC
																							RPS27A
																							SYT2
																							SYT1
																							WASL
																							SYNJ1
																							ACTB
																							ACTG1
																							PACSIN1
																							ARPC1A
																							ARPC5
																							ACTR2
																							ACTR3
																							HIP1R
																							HIP1
																							CLTB
																						Auxilin recruits HSPA8:ATP to the clathrin-coated vesicle	AP2A2
																							AP2A1
																							AP2B1
																							EGFR
																							CLTC
																							GRB2
																							HGS
																							SH3GL3
																							UBC
																							RPS27A
																							SYT2
																							SYT1
																							WASL
																							SYNJ1
																							ACTB
																							ACTG1
																							PACSIN1
																							ARPC1A
																							ARPC5
																							ACTR2
																							ACTR3
																							HIP1R
																							HIP1
																							CLTB
																							HSPA8
																						HSPA8-mediated ATP hydrolysis promotes vesicle uncoating	AP2A2
																							AP2A1
																							AP2B1
																							EGFR
																							CLTC
																							GRB2
																							HGS
																							SH3GL3
																							UBC
																							RPS27A
																							SYT2
																							SYT1
																							WASL
																							SYNJ1
																							ACTB
																							ACTG1
																							PACSIN1
																							ARPC1A
																							ARPC5
																							ACTR2
																							ACTR3
																							HIP1R
																							HIP1
																							CLTB
																							HSPA8
																						RAB5 and GAPVD1 bind AP-2	AP2A2
																							AP2A1
																							AP2B1
																							EGFR
																							CLTC
																							GRB2
																							HGS
																							SH3GL3
																							UBC
																							RPS27A
																							SYT2
																							SYT1
																							WASL
																							SYNJ1
																							ACTB
																							ACTG1
																							PACSIN1
																							ARPC1A
																							ARPC5
																							ACTR2
																							ACTR3
																							HIP1R
																							HIP1
																						Dissociation of AAK1 and dephosphorylation of AP-2 mu2	AP2A2
																							AP2A1
																							AP2B1
																							EGFR
																							CLTC
																							GRB2
																							HGS
																							SH3GL3
																							UBC
																							RPS27A
																							SYT2
																							SYT1
																							WASL
																							SYNJ1
																							ACTB
																							ACTG1
																							PACSIN1
																							ARPC1A
																							ARPC5
																							ACTR2
																							ACTR3
																							HIP1R
																							HIP1
																						Dissociation of clathrin-associated proteins	AP2A2
																							AP2A1
																							AP2B1
																							EGFR
																							CLTC
																							GRB2
																							HGS
																							SH3GL3
																							UBC
																							RPS27A
																							SYT2
																							SYT1
																							WASL
																							SYNJ1
																							ACTB
																							ACTG1
																							PACSIN1
																							ARPC1A
																							ARPC5
																							ACTR2
																							ACTR3
																							HIP1R
																							HIP1

## Sheet: gene-drug
Table S3. Drugs for genes of mHTT interactome (information from DrugBank)
gene	DRUGBANK ID	NAME	DRUG GROUP	PHARMACOLOGICAL ACTION
UBC	DB04464	N-Formylmethionine	experimental
PSMA7	DB07558	acetylleucyl-leucyl-norleucinal	experimental
	DB08515	(3AR,6R,6AS)-6-((S)-((S)-CYCLOHEX-2-ENYL)(HYDROXY)METHYL)-6A-METHYL-4-OXO-HEXAHYDRO-2H-FURO[3,2-C]PYRROLE-6-CARBALDEHYDE	experimental
VCP	DB04395	Phosphoaminophosphonic Acid-Adenylate Ester	experimental
	DB12695	Phenethyl Isothiocyanate	investigational
CSNK2A1	DB03127	Benzamidine	experimental
	DB04395	Phosphoaminophosphonic Acid-Adenylate Ester	experimental
	DB04462	Tetrabromo-2-Benzotriazole	experimental
	DB02709	Resveratrol	investigational
	DB04720	S-METHYL-4,5,6,7-TETRABROMO-BENZIMIDAZOLE	experimental
	DB07715	Emodin	investigational
	DB07802	3,8-DIBROMO-7-HYDROXY-4-METHYL-2H-CHROMEN-2-ONE	experimental
	DB03035	1,8-Di-Hydroxy-4-Nitro-Anthraquinone	experimental
	DB01765	(5-hydroxyindolo[1,2-a]quinazolin-7-yl)acetic acid	experimental
	DB04719	DIMETHYL-(4,5,6,7-TETRABROMO-1H-BENZOIMIDAZOL-2-YL)-AMINE	experimental
	DB03608	Diminazene	experimental
	DB09221	Polaprezinc	experimental
HDAC3	DB02546	Vorinostat	approved, investigational	inhibitor
	DB05223	Pracinostat	investigational
	DB11830	Mocetinostat	investigational
	DB04464	N-Formylmethionine	experimental
HSP90AA1	DB00615	Rifabutin	approved, investigational	other/unknown
	DB02424	Geldanamycin	experimental, investigational
	DB02840	4-(1,3-Benzodioxol-5-Yl)-5-(5-Ethyl-2,4-Dihydroxyphenyl)-2h-Pyrazole-3-Carboxylic Acid	experimental
	DB12442	Alvespimycin	investigational	inhibitor
	DB03749	4-(1h-Imidazol-4-Yl)-3-(5-Ethyl-2,4-Dihydroxy-Phenyl)-1h-Pyrazole	experimental
	DB04588	N-[4-(AMINOSULFONYL)BENZYL]-5-(5-CHLORO-2,4-DIHYDROXYPHENYL)-1H-PYRAZOLE-4-CARBOXAMIDE	experimental
	DB05134	Tanespimycin	investigational
	DB06070	SNX-5422	investigational
	DB06956	N-(4-ACETYLPHENYL)-5-(5-CHLORO-2,4-DIHYDROXYPHENYL)-1H-PYRAZOLE-4-CARBOXAMIDE	experimental
	DB06957	4-CHLORO-6-(4-{4-[4-(METHYLSULFONYL)BENZYL]PIPERAZIN-1-YL}-1H-PYRAZOL-5-YL)BENZENE-1,3-DIOL	experimental
PAK2	DB12010	Fostamatinib	approved, investigational	inhibitor
VIM	DB12695	Phenethyl Isothiocyanate	investigational
	DB11638	Artenimol	approved, experimental, investigational	ligand
TUBB1	DB00309	Vindesine	approved, investigational	inhibitor
	DB01229	Paclitaxel	approved, vet_approved	inhibitor
	DB01248	Docetaxel	approved, investigational
	DB01873	Epothilone D	investigational
	DB03010	Patupilone	experimental, investigational
	DB08871	Eribulin	approved, investigational
	DB05147	CYT997	investigational
	DB06042	ZEN-012	investigational
	DB12334	Milataxel	investigational
	DB06772	Cabazitaxel	approved	binder
RAC2	DB00514	Dextromethorphan	approved	inhibitor
KDM1A	DB16446	Vafidemstat	investigational	inhibitor, binder, modulator
TUBB6	DB05147	CYT997	investigational
	DB11638	Artenimol	approved, experimental, investigational	ligand
TUBB4B	DB01873	Epothilone D	investigational
	DB03010	Patupilone	experimental, investigational
	DB00643	Mebendazole	approved, vet_approved	inhibitor
	DB00518	Albendazole	approved, vet_approved	inhibitor
	DB04910	Oxibendazole	investigational, vet_approved
	DB05147	CYT997	investigational
	DB12695	Phenethyl Isothiocyanate	investigational
TUBB3	DB01873	Epothilone D	investigational
	DB03010	Patupilone	experimental, investigational
	DB05147	CYT997	investigational
	DB06042	ZEN-012	investigational
	DB04845	Ixabepilone	approved, investigational	inhibitor
	DB12695	Phenethyl Isothiocyanate	investigational
TUBB2B	DB05147	CYT997	investigational
	DB07574	2-MERCAPTO-N-[1,2,3,10-TETRAMETHOXY-9-OXO-5,6,7,9-TETRAHYDRO-BENZO[A]HEPTALEN-7-YL]ACETAMIDE	experimental
TUBB4A	DB01873	Epothilone D	investigational
	DB03010	Patupilone	experimental, investigational
	DB05147	CYT997	investigational
	DB06042	ZEN-012	investigational
	DB11638	Artenimol	approved, experimental, investigational	ligand
RHEB	DB04137	Guanosine-5'-Triphosphate	experimental
	DB04315	Guanosine-5'-Diphosphate	experimental
MTOR	DB05210	SF1126	investigational
	DB04974	Rimiducid	investigational	ligand
	DB05241	XL765	investigational
	DB01590	Everolimus	approved	inhibitor
	DB06233	Ridaforolimus	investigational	inhibitor
	DB06287	Temsirolimus	approved	inhibitor
	DB00877	Sirolimus	approved, investigational	inhibitor
	DB00337	Pimecrolimus	approved, investigational	potentiator
	DB12010	Fostamatinib	approved, investigational	inhibitor
	DB11962	GSK-1059615	investigational	inhibitor
CSNK2A1	DB03127	Benzamidine	experimental
	DB04395	Phosphoaminophosphonic Acid-Adenylate Ester	experimental
	DB04462	Tetrabromo-2-Benzotriazole	experimental
	DB02709	Resveratrol	investigational
	DB04720	S-METHYL-4,5,6,7-TETRABROMO-BENZIMIDAZOLE	experimental
	DB07715	Emodin	investigational
	DB07802	3,8-DIBROMO-7-HYDROXY-4-METHYL-2H-CHROMEN-2-ONE	experimental
	DB03035	1,8-Di-Hydroxy-4-Nitro-Anthraquinone	experimental
	DB01765	(5-hydroxyindolo[1,2-a]quinazolin-7-yl)acetic acid	experimental
	DB04719	DIMETHYL-(4,5,6,7-TETRABROMO-1H-BENZOIMIDAZOL-2-YL)-AMINE	experimental
	DB04721	N1,N2-ETHYLENE-2-METHYLAMINO-4,5,6,7-TETRABROMO-BENZIMIDAZOLE	experimental
	DB02170	1,8-Di-Hydroxy-4-Nitro-Xanthen-9-One	experimental
	DB03924	5,8-Di-Amino-1,4-Dihydroxy-Anthraquinone	experimental
	DB08338	19-(cyclopropylamino)-4,6,7,15-tetrahydro-5H-16,1-(azenometheno)-10,14-(metheno)pyrazolo[4,3-o][1,3,9]triazacyclohexadecin-8(9H)-one	experimental
	DB08340	N,N'-DIPHENYLPYRAZOLO[1,5-A][1,3,5]TRIAZINE-2,4-DIAMINE	experimental
	DB08345	4-(2-(1H-IMIDAZOL-4-YL)ETHYLAMINO)-2-(PHENYLAMINO)PYRAZOLO[1,5-A][1,3,5]TRIAZINE-8-CARBONITRILE	experimental
	DB08353	2-(CYCLOHEXYLMETHYLAMINO)-4-(PHENYLAMINO)PYRAZOLO[1,5-A][1,3,5]TRIAZINE-8-CARBONITRILE	experimental
	DB08354	2-(4-CHLOROBENZYLAMINO)-4-(PHENYLAMINO)PYRAZOLO[1,5-A][1,3,5]TRIAZINE-8-CARBONITRILE	experimental
	DB08360	2-(4-ETHYLPIPERAZIN-1-YL)-4-(PHENYLAMINO)PYRAZOLO[1,5-A][1,3,5]TRIAZINE-8-CARBONITRILE	experimental
	DB08362	N-(3-(8-CYANO-4-(PHENYLAMINO)PYRAZOLO[1,5-A][1,3,5]TRIAZIN-2-YLAMINO)PHENYL)ACETAMIDE	experimental
	DB08473	Dichlororibofuranosylbenzimidazole	experimental
	DB08660	Quinalizarin	experimental
	DB08846	Ellagic acid	investigational
	DB00171	ATP	investigational, nutraceutical
	DB04216	Quercetin	experimental, investigational
	DB12010	Fostamatinib	approved, investigational
PSMA6	DB08515	(3AR,6R,6AS)-6-((S)-((S)-CYCLOHEX-2-ENYL)(HYDROXY)METHYL)-6A-METHYL-4-OXO-HEXAHYDRO-2H-FURO[3,2-C]PYRROLE-6-CARBALDEHYDE	experimental
PSMA5	DB08515	(3AR,6R,6AS)-6-((S)-((S)-CYCLOHEX-2-ENYL)(HYDROXY)METHYL)-6A-METHYL-4-OXO-HEXAHYDRO-2H-FURO[3,2-C]PYRROLE-6-CARBALDEHYDE	experimental
PSMA4	DB08515	(3AR,6R,6AS)-6-((S)-((S)-CYCLOHEX-2-ENYL)(HYDROXY)METHYL)-6A-METHYL-4-OXO-HEXAHYDRO-2H-FURO[3,2-C]PYRROLE-6-CARBALDEHYDE	experimental
PSMB9	DB08889	Carfilzomib	approved, investigational	inhibitor
PSMB7	DB08515	(3AR,6R,6AS)-6-((S)-((S)-CYCLOHEX-2-ENYL)(HYDROXY)METHYL)-6A-METHYL-4-OXO-HEXAHYDRO-2H-FURO[3,2-C]PYRROLE-6-CARBALDEHYDE	experimental
PSMB2	DB08515	(3AR,6R,6AS)-6-((S)-((S)-CYCLOHEX-2-ENYL)(HYDROXY)METHYL)-6A-METHYL-4-OXO-HEXAHYDRO-2H-FURO[3,2-C]PYRROLE-6-CARBALDEHYDE	experimental
	DB08889	Carfilzomib	approved, investigational	inhibitor
PSMB1	DB08515	(3AR,6R,6AS)-6-((S)-((S)-CYCLOHEX-2-ENYL)(HYDROXY)METHYL)-6A-METHYL-4-OXO-HEXAHYDRO-2H-FURO[3,2-C]PYRROLE-6-CARBALDEHYDE	experimental
	DB08889	Carfilzomib	approved, investigational	inhibitor
	DB00188	Bortezomib	approved, investigational	inhibitor
AKT3	DB00171	ATP	investigational, nutraceutical
	DB01169	Arsenic trioxide	approved, investigational
	DB01863	Inositol 1,3,4,5-Tetrakisphosphate	experimental
	DB05971	Archexin	investigational
	DB06486	Enzastaurin	investigational
	DB06641	Perifosine	investigational
	DB07584	N-[2-(5-methyl-4H-1,2,4-triazol-3-yl)phenyl]-7H-pyrrolo[2,3-d]pyrimidin-4-amine	experimental
	DB07585	5-(5-chloro-7H-pyrrolo[2,3-d]pyrimidin-4-yl)-4,5,6,7-tetrahydro-1H-imidazo[4,5-c]pyridine	experimental
	DB01645	Genistein	investigational
	DB02709	Resveratrol	investigational
AKT2	DB07812	N-[(1S)-2-amino-1-phenylethyl]-5-(1H-pyrrolo[2,3-b]pyridin-4-yl)thiophene-2-carboxamide	experimental
	DB07859	4-(4-CHLOROPHENYL)-4-[4-(1H-PYRAZOL-4-YL)PHENYL]PIPERIDINE	experimental
	DB07947	ISOQUINOLINE-5-SULFONIC ACID (2-(2-(4-CHLOROBENZYLOXY)ETHYLAMINO)ETHYL)AMIDE	experimental
	DB08073	(2S)-1-(1H-INDOL-3-YL)-3-{[5-(3-METHYL-1H-INDAZOL-5-YL)PYRIDIN-3-YL]OXY}PROPAN-2-AMINE	experimental
AKT1	DB00171	ATP	investigational, nutraceutical
	DB01169	Arsenic trioxide	approved, investigational	inducer
	DB01863	Inositol 1,3,4,5-Tetrakisphosphate	experimental
	DB05971	Archexin	investigational
	DB06486	Enzastaurin	investigational
	DB06641	Perifosine	investigational
	DB07584	N-[2-(5-methyl-4H-1,2,4-triazol-3-yl)phenyl]-7H-pyrrolo[2,3-d]pyrimidin-4-amine	experimental
	DB07585	5-(5-chloro-7H-pyrrolo[2,3-d]pyrimidin-4-yl)-4,5,6,7-tetrahydro-1H-imidazo[4,5-c]pyridine	experimental
	DB01645	Genistein	investigational
	DB02709	Resveratrol	investigational	inhibito
CREBBP	DB08655	9-ACETYL-2,3,4,9-TETRAHYDRO-1H-CARBAZOL-1-ONE	experimental
	DB02587	Colforsin	experimental, investigational
SKP1	DB06980	(2S)-2-(1H-indol-3-yl)hexanoic acid	experimental
	DB06981	(2S)-2-(1H-indol-3-yl)pentanoic acid	experimental
	DB06982	(2S)-8-[(tert-butoxycarbonyl)amino]-2-(1H-indol-3-yl)octanoic acid	experimental
	DB07950	Indoleacetic acid	experimental
	DB01750	1-naphthaleneacetic acid	experimental
	DB00157	NADH	approved, nutraceutical
	DB00143	Glutathione	approved, investigational, nutraceutical
	DB01644	3,6-dihydroxy-xanthene-9-propionic acid	experimental
	DB02153	3-sulfino-L-alanine	experimental
	DB02553	Glutathionylspermidine disulfide	experimental
	DB02895	3-(Prop-2-Ene-1-Sulfinyl)-Propene-1-Thiol	experimental
	DB03147	Flavin adenine dinucleotide	approved
COX5B	DB02659	Cholic Acid	approved
	DB04464	N-Formylmethionine	experimental
HSPA8	DB07045	(2R,3R,4S,5R)-2-[6-amino-8-[(3,4-dichlorophenyl)methylamino]purin-9-yl]-5-(hydroxymethyl)oxolane-3,4-diol	experimental
	DB09130	Copper	approved, investigational
	DB01254	Dasatinib	approved, investigational	binder
	DB11638	Artenimol	approved, experimental, investigational	ligand
HSPA4	DB12695	Phenethyl Isothiocyanate	investigational
CASP8	DB12651	Bardoxolone	investigational
	DB11752	Bryostatin 1	investigational	inhibitor
	DB05103	AN-9	investigational	regulator
	DB04297	Trichostatin A	experimental	activator
	DB12843	Oleandrin	experimental, investigational	regulator
CASP3	DB01017	Minocycline	approved, investigational
	DB03124	5-[4-(1-Carboxymethyl-2-Oxo-Propylcarbamoyl)-Benzylsulfamoyl]-2-Hydroxy-Benzoic Acid	experimental
	DB05408	Emricasan	investigational
	DB06862	2-HYDROXY-5-(2-MERCAPTO-ETHYLSULFAMOYL)-BENZOIC ACID	experimental
	DB07696	methyl (3S)-3-[(tert-butoxycarbonyl)amino]-4-oxopentanoate	experimental
	DB08213	1-METHYL-5-(2-PHENOXYMETHYL-PYRROLIDINE-1-SULFONYL)-1H-INDOLE-2,3-DIONE	experimental
	DB08229	[N-(3-dibenzylcarbamoyl-oxiranecarbonyl)-hydrazino]-acetic acid	experimental
	DB08251	4-[5-(2-CARBOXY-1-FORMYL-ETHYLCARBAMOYL)-PYRIDIN-3-YL]-BENZOIC ACID	experimental
	DB08497	(1S)-2-oxo-1-phenyl-2-[(1,3,4-trioxo-1,2,3,4-tetrahydroisoquinolin-5-yl)amino]ethyl acetate	experimental
	DB08498	(1S)-1-(3-chlorophenyl)-2-oxo-2-[(1,3,4-trioxo-1,2,3,4-tetrahydroisoquinolin-5-yl)amino]ethyl acetate	experimental
CASP7	DB03384	Fica	experimental
	DB05408	Emricasan	investigational
	DB06255	Incadronic acid	experimental	activator
MAPT	DB01229	Paclitaxel	approved, vet_approved
	DB01248	Docetaxel	approved, investigational
	DB00637	Astemizole	approved, withdrawn
	DB00448	Lansoprazole	approved, investigational
	DB14914	Flortaucipir F-18	approved, investigational	binder
ROCK1	DB04707	Hydroxyfasudil	experimental	inhibitor
	DB07876	(S)-2-METHYL-1-[(4-METHYL-5-ISOQUINOLINE)SULFONYL]-HOMOPIPERAZINE	experimental
	DB08162	Fasudil	investigational
	DB08756	Y-27632	experimental
	DB13165	Ripasudil	experimental	inhibitor
	DB13931	Netarsudil	approved	inhibitor
	DB16703	Belumosudil	approved, investigational	inhibitor
YWHAQ	DB12695	Phenethyl Isothiocyanate	investigational
YWHAB	DB09130	Copper	approved, investigational
	DB12695	Phenethyl Isothiocyanate	investigational
BCL2	DB01229	Paclitaxel	approved, vet_approved	inhibitor
	DB01248	Docetaxel	approved, investigational
	DB01367	Rasagiline	approved	activator
	DB05297	Paclitaxel docosahexaenoic acid	investigational
	DB08871	Eribulin	approved, investigational
	DB12340	Navitoclax	investigational	inhibitor
	DB06307	Apoptone	investigational
	DB12191	Obatoclax	investigational
	DB01050	Ibuprofen	approved	modulator
	DB11581	Venetoclax	approved, investigational	antagonist, inhibitor
TP73	DB01593	Zinc	approved, investigational	cofactor
	DB14487	Zinc acetate	approved, investigational
	DB14533	Zinc chloride	approved, investigational	chaperone
	DB14548	Zinc sulfate, unspecified form	approved, experimental	chaperone
RAC1	DB04315	Guanosine-5'-Diphosphate	experimental
	DB00993	Azathioprine	approved	modulator
PFN1	DB07908	7-HYDROXY-4-METHYL-3-(2-HYDROXY-ETHYL)COUMARIN	experimental
	DB11638	Artenimol	approved, experimental, investigational	ligand
AXIN1	DB04447	1,4-Dithiothreitol	experimental
CTBP1	DB01942	Formic acid	experimental, investigational
GRB2	DB03276	4-[(10s,14s,18s)-18-(2-Amino-2-Oxoethyl)-14-(1-Naphthylmethyl)-8,17,20-Trioxo-7,16,19-Triazaspiro[5.14]Icos-11-En-10-Yl]Benzylphosphonic Acid	experimental
	DB00061	Pegademase	approved	binder
ACTG1	DB09130	Copper	approved, investigational
	DB11638	Artenimol	approved, experimental, investigational	ligand
ACTB	DB04216	Quercetin	experimental, investigational
	DB12695	Phenethyl Isothiocyanate	investigational
ARPC5	DB08235	N-[2-(2-methyl-1H-indol-3-yl)ethyl]thiophene-2-carboxamide	experimental
	DB08236	(2S)-2-(3-bromophenyl)-3-(5-chloro-2-hydroxyphenyl)-1,3-thiazolidin-4-one	experimental
	DB08236	(2S)-2-(3-bromophenyl)-3-(5-chloro-2-hydroxyphenyl)-1,3-thiazolidin-4-one	experimental
	DB08236	(2S)-2-(3-bromophenyl)-3-(5-chloro-2-hydroxyphenyl)-1,3-thiazolidin-4-one	experimental
ARPC1B	DB08235	N-[2-(2-methyl-1H-indol-3-yl)ethyl]thiophene-2-carboxamide	experimental
	DB08236	(2S)-2-(3-bromophenyl)-3-(5-chloro-2-hydroxyphenyl)-1,3-thiazolidin-4-one	experimental
MYL6	DB04959	Verpasep caltespen	investigational
	DB05483	Picolinic acid	investigational
DLG4	DB01972	Guanosine-5'-Monophosphate	experimental
	DB00536	Guanidine	approved
CALM1	DB00836	Loperamide	approved	inhibitor
	DB00527	Cinchocaine	approved, vet_approved	inhibitor
	DB00623	Fluphenazine	approved	inhibitor
	DB00753	Isoflurane	approved, vet_approved	other/unknown
	DB00850	Perphenazine	approved	inhibitor
	DB00925	Phenoxybenzamine	approved	inhibitor
	DB01023	Felodipine	approved, investigational	other
	DB01069	Promethazine	approved, investigational	inhibitor
	DB01100	Pimozide	approved	inhibitor
	DB01373	Calcium	nutraceutical
PFN2	DB02078	Triglyme	experimental
	DB02580	Pentaglyme	experimental
RANGAP1	DB05210	SF1126	investigational
	DB00201	Caffeine	approved	inhibitor
PIN1	DB06867	3,6,9,12,15,18-HEXAOXAICOSANE	experimental
	DB01766	Beta-(2-Naphthyl)-Alanine	experimental
EGFR	DB00002	Cetuximab	approved	binder
	DB00317	Gefitinib	approved, investigational	antagonist
	DB00530	Erlotinib	approved, investigational	antagonist
	DB01259	Lapatinib	approved, investigational	antagonist
	DB01269	Panitumumab	approved, investigational	suppressor
	DB00281	Lidocaine	approved, vet_approved	antagonist
	DB03496	Alvocidib	experimental, investigational
	DB04988	IGN311	investigational
	DB05294	Vandetanib	approved	inhibitor
	DB05374	Rindopepimut	investigational
	DB05101	Matuzumab	investigational
	DB05424	Canertinib	investigational
	DB05944	Varlitinib	investigational
	DB06021	AV-412	investigational
	DB05524	Pelitinib	investigational
	DB07602	S-{3-[(4-ANILINOQUINAZOLIN-6-YL)AMINO]-3-OXOPROPYL}-L-CYSTEINE	experimental
	DB07662	PD-168393	experimental
	DB08916	Afatinib	approved	inhibitor
	DB09559	Necitumumab	approved, investigational	antagonist
	DB09330	Osimertinib	approved	inhibitor, regulator
	DB11737	Icotinib	experimental, investigational	antagonist
	DB13164	Olmutinib	investigational	inhibitor
	DB12202	Zalutumumab	investigational	antagonist
	DB11731	Depatuxizumab mafodotin	investigational	antibody
	DB11828	Neratinib	approved, investigational	inhibitor
	DB12267	Brigatinib	approved, investigational	inhibitor
	DB10772	Foreskin keratinocyte (neonatal)	approved	agonist
	DB12010	Fostamatinib	approved, investigational	inhibitor
	DB11963	Dacomitinib	approved, investigational	inhibitor
	DB15035	Zanubrutinib	approved, investigational	inhibitor
	DB15327	Abivertinib	investigational	inhibitor
	DB16695	Amivantamab	approved, investigational	antibody, downregulator
	DB16390	Mobocertinib	approved, investigational	inhibitor
	DB00530	Erlotinib	approved, investigational	inhibitor
	DB12114	Poziotinib	investigational	inhibitorbinder
PIK3R1	DB05210	SF1126	investigational
	DB06486	Enzastaurin	investigational
	DB08059	Wortmannin	experimental
CHUK	DB00244	Mesalazine	approved	inhibitor
	DB00233	Aminosalicylic acid	approved	inhibitor
	DB06151	Acetylcysteine	approved, investigational	inhibitor
	DB00795	Sulfasalazine	approved
PPARG	DB00197	Troglitazone	approved, investigational, withdrawn	agonist, regulator
	DB00412	Rosiglitazone	approved, investigational	agonist
	DB01132	Pioglitazone	approved, investigational	agonist
	DB00159	Icosapent	approved, nutraceutical	agonist, regulator
	DB04971	Reglitazar	investigational
	DB04689	2-{5-[3-(6-BENZOYL-1-PROPYLNAPHTHALEN-2-YLOXY)PROPOXY]INDOL-1-YL}ETHANOIC ACID	experimental
	DB05187	Elafibranor	investigational
	DB05490	AMG-131	investigational	partial agonist
	DB05854	CLX-0921	investigational
	DB11811	Arhalofenate	investigational
	DB12662	Naveglitazar	investigational
	DB06510	Muraglitazar	investigational
	DB06521	Ertiprotafib	investigational
	DB06533	Ragaglitazar	investigational
	DB06536	Tesaglitazar	investigational
	DB00328	Indomethacin	approved, investigational	activator
	DB00731	Nateglinide	approved, investigational	agonist
	DB00912	Repaglinide	approved, investigational	agonist
	DB01252	Mitiglinide	investigational	agonist
	DB01067	Glipizide	approved, investigational	agonist
	DB00966	Telmisartan	approved, investigational	partial agonist
	DB01014	Balsalazide	approved, investigational	agonist
	DB01393	Bezafibrate	approved, investigational	agonist
	DB06908	(2S)-3-(1-{[2-(2-CHLOROPHENYL)-5-METHYL-1,3-OXAZOL-4-YL]METHYL}-1H-INDOL-5-YL)-2-ETHOXYPROPANOIC ACID	experimental
	DB06926	(9Z,11E,13S)-13-hydroxyoctadeca-9,11-dienoic acid	experimental
	DB07053	2-{5-[3-(7-PROPYL-3-TRIFLUOROMETHYLBENZO[D]ISOXAZOL-6-YLOXY)PROPOXY]INDOL-1-YL}ETHANOIC ACID	experimental
	DB07111	(4S,5E,7Z,10Z,13Z,16Z,19Z)-4-hydroxydocosa-5,7,10,13,16,19-hexaenoic acid	experimental
	DB07172	(5R,6E,8Z,11Z,14Z,17Z)-5-hydroxyicosa-6,8,11,14,17-pentaenoic acid	experimental
	DB07208	(8E,10S,12Z)-10-hydroxy-6-oxooctadeca-8,12-dienoic acid	experimental
	DB07209	(8R,9Z,12Z)-8-hydroxy-6-oxooctadeca-9,12-dienoic acid	experimental
	DB07302	9(S)-HODE	experimental
	DB07509	difluoro(5-{2-[(5-octyl-1H-pyrrol-2-yl-kappaN)methylidene]-2H-pyrrol-5-yl-kappaN}pentanoato)boron	experimental
	DB07675	(2S)-2-ETHOXY-3-{4-[2-(10H-PHENOXAZIN-10-YL)ETHOXY]PHENYL}PROPANOIC ACID	experimental
	DB07723	3-(5-methoxy-1H-indol-3-yl)propanoic acid	experimental
	DB07724	Indeglitazar	experimental
	DB07842	(2S)-2-(4-ethylphenoxy)-3-phenylpropanoic acid	experimental
	DB07863	2-chloro-5-nitro-N-phenylbenzamide	experimental
	DB08121	(2S)-2-(biphenyl-4-yloxy)-3-phenylpropanoic acid	experimental
	DB08302	3-[5-(2-nitropent-1-en-1-yl)furan-2-yl]benzoic acid	experimental
	DB08402	2-[(2,4-DICHLOROBENZOYL)AMINO]-5-(PYRIMIDIN-2-YLOXY)BENZOIC ACID	experimental
	DB08435	(5E,14E)-11-oxoprosta-5,9,12,14-tetraen-1-oic acid	experimental
	DB08560	3-FLUORO-N-[1-(4-FLUOROPHENYL)-3-(2-THIENYL)-1H-PYRAZOL-5-YL]BENZENESULFONAMIDE	experimental
	DB04270	(S)-3-(4-(2-Carbazol-9-Yl-Ethoxy)-Phenyl)-2-Ethoxy-Propionic Acid	experimental
	DB08760	(2S)-2-(4-chlorophenoxy)-3-phenylpropanoic acid	experimental
	DB00244	Mesalazine	approved	agonist
	DB01050	Ibuprofen	approved	activator
	DB08915	Aleglitazar	investigational	agonist
	DB09213	Dexibuprofen	approved, investigational	activator
	DB11133	Omega-3 fatty acids	approved, nutraceutical	ligand
	DB03756	Doconexent	approved, investigational	activator
	DB09198	Lobeglitazone	experimental	activator
	DB09006	Clinofibrate	experimental
	DB09201	Ciglitazone	experimental	agonist
	DB11672	Curcumin	approved, investigational
	DB00132	alpha-Linolenic acid	approved, investigational, nutraceutical
	DB02746	Phthalic Acid	experimental
	DB02709	Resveratrol	investigational
	DB01118	Amiodarone	approved, investigational	agonist
	DB00313	Valproic acid	approved, investigational
	DB03600	Capric acid	experimental	ligand
	DB04224	Oleic Acid	approved, investigational, vet_approved	ligand
	DB08604	Triclosan	approved, investigational
	DB00573	Fenoprofen	approved
	DB02266	Flufenamic acid	approved	agonist
	DB09061	Cannabidiol	approved, investigational	activator
	DB13873	Fenofibric acid	approved
	DB14011	Nabiximols	investigational
	DB14009	Medical Cannabis	experimental, investigational
	DB13961	Fish oil	approved, nutraceutical
	DB14034	Darglitazone	experimental	agonist
	DB12007	Isoflavone	experimental	agonist
	DB14635	Curcumin sulfate	experimental
	DB00845	Clofazimine	approved, investigational	modulator
	DB00795	Sulfasalazine	approved	agonist
JUN	DB00570	Vinblastine	approved	other/unknown
	DB01029	Irbesartan	approved, investigational	other/unknown
	DB01169	Arsenic trioxide	approved, investigational	inducer
	DB05785	LGD-1550	investigational
	DB00210	Adapalene	approved	antagonist
TP53	DB05404	AZD 3355	investigational
	DB08363	1-(9-ethyl-9H-carbazol-3-yl)-N-methylmethanamine	experimental
	DB00945	Acetylsalicylic acid	approved, vet_approved	inducer
	DB01593	Zinc	approved, investigational
	DB03347	Triethyl phosphate	experimental
	DB14487	Zinc acetate	approved, investigational
	DB14533	Zinc chloride	approved, investigational	chaperone
	DB14548	Zinc sulfate, unspecified form	approved, experimental	chaperone
COX6C	DB02659	Cholic Acid	approved
	DB04464	N-Formylmethionine	experimental
COX5A	DB02659	Cholic Acid	approved
	DB04464	N-Formylmethionine	experimental
APAF1	DB00171	ATP	investigational, nutraceutical
CDK5	DB04014	Alsterpaullone	experimental
	DB03496	Alvocidib	experimental, investigational
	DB02950	Hymenialdisine	experimental	inhibitor
	DB02052	Indirubin-3'-monoxime	experimental	inhibitor
	DB02116	Olomoucine	experimental	inhibitor
	DB03428	SU9516	experimental	inhibitor
	DB07364	6-PHENYL[5H]PYRROLO[2,3-B]PYRAZINE	experimental
	DB15442	Trilaciclib	approved, investigational	inhibitor
FOS	DB08813	Nadroparin	approved, investigational	inhibitor
	DB08804	Nandrolone decanoate	approved, illicit	inducer
TUBB2A	DB05147	CYT997	investigational
	DB12695	Phenethyl Isothiocyanate	investigational
